# Supplementary material for: 4-(4-Chloro­phen­yl)-7,7-dimethyl-7,8-dihydro-4H-1-benzopyran-2,5(3H,6H)-dione
Source: Acta Crystallogr Sect E Struct Rep Online. 2009 Dec 4;66(Pt 1):o56. doi: 10.1107/S1600536809051320 (PMC2980257; doi:10.1107/S1600536809051320)
Supplement: Supplementary file 2 [file e-66-00o56-Isup2.hkl]

# 
# h,k,l, Fc-squared, Fo-squared, sigma(Fo-squared) and status flag 
# 
data_I
_shelx_title ' 091114a in P2(1)/n' 
_shelx_refln_list_code          4 
_shelx_F_calc_maximum      163.61 
_exptl_crystal_F_000       640.00 
_reflns_d_resolution_high  0.8348 
 
loop_ 
 _symmetry_equiv_pos_as_xyz 
 'x, y, z' 
 '-x+1/2, y+1/2, -z+1/2' 
 '-x, -y, -z' 
 'x-1/2, -y-1/2, z-1/2' 
 
_cell_length_a    11.9005 
_cell_length_b     5.7971 
_cell_length_c    22.6078 
_cell_angle_alpha  90.000 
_cell_angle_beta   93.972 
_cell_angle_gamma  90.000 
 
_shelx_F_squared_multiplier     1.000 
 
loop_ 
 _refln_index_h 
 _refln_index_k 
 _refln_index_l 
 _refln_F_squared_calc 
 _refln_F_squared_meas 
 _refln_F_squared_sigma 
 _refln_observed_status 
   2   0   0     1232.13     1256.90     18.49 o 
   4   0   0     2195.72     2210.44     32.53 o 
   6   0   0      134.54      143.51      5.33 o 
   8   0   0      824.39      855.08     13.95 o 
  10   0   0      128.31      111.01     13.41 o 
  12   0   0       62.63       67.96     12.07 o 
  14   0   0        0.12        4.00      8.54 o 
   1   1   0     5696.11     5273.69     45.23 o 
   2   1   0     1612.47     1841.01     22.36 o 
   3   1   0     2718.14     2663.29     31.79 o 
   4   1   0      901.46      938.02     11.25 o 
   5   1   0     1586.90     1674.66     18.74 o 
   6   1   0      151.95      163.12      3.19 o 
   7   1   0      392.08      360.38      5.14 o 
   8   1   0       93.95       95.99      4.27 o 
   9   1   0      236.60      216.06      6.35 o 
  10   1   0      261.20      283.22     11.70 o 
  11   1   0      119.53      134.24      9.81 o 
  12   1   0       14.49       16.87      6.19 o 
  13   1   0       30.66       23.44     11.55 o 
  14   1   0       45.35       67.47     10.39 o 
   0   2   0      507.52      407.02      9.48 o 
   1   2   0       13.48       29.80      2.30 o 
   2   2   0      428.29      403.34      5.10 o 
   3   2   0       11.20       11.30      1.38 o 
   4   2   0       85.73       72.07      2.57 o 
   5   2   0     1805.50     1841.36     19.04 o 
   6   2   0      581.62      562.35      8.02 o 
   7   2   0      186.08      180.84      5.66 o 
   8   2   0       53.32       44.82      4.28 o 
   9   2   0        7.78        8.01      3.23 o 
  10   2   0        5.58        2.98      3.38 o 
  11   2   0       57.32       73.73      9.54 o 
  12   2   0        0.24       -3.32      5.18 o 
  13   2   0       42.34       45.04     12.67 o 
   1   3   0      926.98      920.57     11.29 o 
   2   3   0       40.16       32.56      2.52 o 
   3   3   0       26.12       19.69      2.23 o 
   4   3   0      604.33      627.33      7.80 o 
   5   3   0       35.82       32.32      2.90 o 
   6   3   0       28.68       28.73      3.59 o 
   7   3   0       29.02       27.05      3.72 o 
   8   3   0        4.55        6.29      3.19 o 
   9   3   0        8.98        2.67      3.47 o 
  10   3   0       26.58       18.81      4.35 o 
  11   3   0       11.41        1.98      3.94 o 
  12   3   0       21.92       22.58      5.39 o 
   0   4   0        5.96        6.97      3.72 o 
   1   4   0        2.45        2.74      1.98 o 
   2   4   0        0.17       -1.60      1.90 o 
   3   4   0        1.24       -0.66      1.92 o 
   4   4   0       61.92       61.92      4.90 o 
   5   4   0        0.14       -4.44      2.96 o 
   6   4   0       37.19       35.15      7.74 o 
   7   4   0        0.00       -5.18      3.45 o 
   8   4   0      164.30      148.59     10.64 o 
   9   4   0       21.77       23.47      8.60 o 
  10   4   0       35.44       37.09      6.76 o 
  11   4   0       40.57       39.29      7.14 o 
   1   5   0       46.17       45.09      6.51 o 
   2   5   0        4.19       -1.48      2.98 o 
   3   5   0       18.44       18.07      6.16 o 
   4   5   0       39.41       65.22      8.94 o 
   5   5   0       41.06       70.77      9.63 o 
   6   5   0       15.75       34.12      8.06 o 
   7   5   0        5.68        5.72      6.27 o 
   8   5   0       29.63       28.34      7.99 o 
   9   5   0        0.38        0.99      6.80 o 
   0   6   0       20.81       22.76      6.72 o 
   1   6   0       16.74       20.98      5.62 o 
   2   6   0        1.55        2.37      5.82 o 
   3   6   0        3.24       -6.98      5.46 o 
   4   6   0        2.25        6.26      7.50 o 
   5   6   0        3.35       -2.80      6.07 o 
   6   6   0       11.95        5.95      7.28 o 
   7   6   0        4.02        2.00      7.03 o 
 -13   0   1       53.06       61.72     13.08 o 
 -11   0   1       83.11      102.98     13.79 o 
  -9   0   1     1458.04     1437.62     22.62 o 
  -7   0   1      188.36      209.67      6.87 o 
  -5   0   1      971.86      929.67     16.41 o 
  -3   0   1     2216.43     1966.58     28.61 o 
   1   0   1       43.38       96.92      2.38 o 
   3   0   1      655.46      743.51     12.26 o 
   5   0   1      794.46      811.08     13.55 o 
   7   0   1      757.45      753.62     12.30 o 
   9   0   1       33.74       41.92      5.14 o 
  11   0   1      240.97      226.41     15.12 o 
  13   0   1      308.59      325.68     20.30 o 
 -14   1   1        2.12        5.55      6.29 o 
 -13   1   1       45.91       54.71     16.63 o 
 -12   1   1       99.12      111.49     13.83 o 
 -11   1   1       68.61       69.59      8.06 o 
 -10   1   1      126.24      117.75      5.26 o 
  -9   1   1        2.13       -3.32      2.39 o 
  -8   1   1      284.10      253.50      7.57 o 
  -7   1   1      326.71      343.95      6.24 o 
  -6   1   1      278.95      275.23      8.62 o 
  -5   1   1       80.52       59.31      2.07 o 
  -4   1   1      933.23      971.49     12.53 o 
  -3   1   1       71.88       62.98      2.59 o 
  -2   1   1     5238.89     5008.87     47.80 o 
  -1   1   1     1141.07      895.95      8.72 o 
   0   1   1     5228.81     4711.87     54.01 o 
   1   1   1       38.09       31.31      1.35 o 
   2   1   1      157.36      170.78      3.65 o 
   3   1   1    12400.68    11897.13    134.21 o 
   4   1   1      242.22      270.54      4.71 o 
   5   1   1      924.02     1120.78     12.27 o 
   6   1   1       99.39       66.04      1.97 o 
   7   1   1       58.85       69.91      2.21 o 
   8   1   1      149.20      141.55      4.87 o 
   9   1   1      136.18      128.60      5.79 o 
  10   1   1        0.20       -4.49      2.99 o 
  11   1   1        0.33        1.13      4.54 o 
  12   1   1        2.47        6.65      5.45 o 
  13   1   1        6.46        4.75      5.86 o 
  14   1   1       43.62       41.58      9.32 o 
 -13   2   1        2.06       -3.32      5.86 o 
 -12   2   1        8.99       10.15     11.12 o 
 -11   2   1       42.41       39.75      5.09 o 
 -10   2   1       57.63       53.71      5.58 o 
  -9   2   1       15.49        5.21      3.23 o 
  -8   2   1       14.65        9.98      2.96 o 
  -7   2   1       18.63       24.64      3.72 o 
  -6   2   1        9.00        5.96      2.57 o 
  -5   2   1        9.09       11.27      1.74 o 
  -4   2   1      795.98      787.93     10.40 o 
  -3   2   1       37.61       93.49      2.38 o 
  -2   2   1      509.87      523.59      6.51 o 
  -1   2   1     1210.47     1239.51     14.42 o 
   0   2   1     2785.65     2790.66     34.58 o 
   1   2   1       43.48       41.75      1.84 o 
   2   2   1      775.37      748.77      7.89 o 
   3   2   1     1252.07     1302.43     12.34 o 
   4   2   1       24.87       26.49      2.24 o 
   5   2   1        4.16       16.61      2.11 o 
   6   2   1        9.24        8.50      1.82 o 
   7   2   1      162.80      130.63      4.85 o 
   8   2   1      154.57      164.11      5.69 o 
   9   2   1       20.57       16.55      3.83 o 
  10   2   1      127.82      129.30      5.75 o 
  11   2   1       20.23       15.69      4.15 o 
  12   2   1       36.86       40.53      7.57 o 
  13   2   1        8.15        0.67      6.27 o 
 -12   3   1       31.86       32.38      5.61 o 
 -11   3   1       32.37       45.11      5.73 o 
 -10   3   1       33.19       23.59      4.42 o 
  -9   3   1        2.90       -1.61      3.17 o 
  -8   3   1       87.18       86.05      5.94 o 
  -7   3   1        6.59       -2.00      2.46 o 
  -6   3   1        3.75       -2.65      2.40 o 
  -5   3   1      141.88      134.23      4.72 o 
  -4   3   1      311.99      314.20      5.03 o 
  -3   3   1      153.84      167.23      3.60 o 
  -2   3   1      202.09      201.26      4.48 o 
  -1   3   1       55.24       66.70      2.86 o 
   0   3   1      357.83      389.80      7.64 o 
   1   3   1      387.99      352.75      5.95 o 
   2   3   1        0.11       -2.46      1.64 o 
   3   3   1      160.51      148.45      3.71 o 
   4   3   1       92.81       76.96      2.58 o 
   5   3   1      134.69      116.50      3.80 o 
   6   3   1       40.27       43.88      4.08 o 
   7   3   1       15.07       11.68      3.22 o 
   8   3   1       48.81       68.36      5.66 o 
   9   3   1       50.00       47.71      5.17 o 
  10   3   1        3.26        1.45      3.78 o 
  11   3   1       39.26       51.61      5.99 o 
  12   3   1       35.20       32.19      5.71 o 
 -11   4   1        1.68       -7.02      4.68 o 
 -10   4   1       12.66       11.84      5.33 o 
  -9   4   1        2.05       -3.04      3.44 o 
  -8   4   1       19.66       35.40      4.73 o 
  -7   4   1        2.32       -2.54      2.89 o 
  -6   4   1        4.31       -0.07      2.85 o 
  -5   4   1       20.63       24.18      3.69 o 
  -4   4   1        4.54        7.22      3.41 o 
  -3   4   1       97.14       90.64      3.66 o 
  -2   4   1        6.36       10.16      2.39 o 
  -1   4   1       51.85       44.42      3.34 o 
   0   4   1       26.58       27.94      3.53 o 
   1   4   1       36.67       34.73      3.74 o 
   2   4   1      330.90      352.58      8.06 o 
   3   4   1        4.46        2.73      2.64 o 
   4   4   1      267.76      274.57     11.88 o 
   5   4   1      188.99      158.91     11.26 o 
   6   4   1        6.97       -2.05      3.51 o 
   7   4   1       81.30       94.53      7.73 o 
   8   4   1       21.26       14.56      4.80 o 
   9   4   1       14.12       16.30      5.36 o 
  10   4   1       19.46       16.11      5.93 o 
  11   4   1        0.00       -2.97      5.23 o 
  -9   5   1        1.21       -5.87      6.08 o 
  -8   5   1        1.58       -5.28      5.85 o 
  -7   5   1        0.67       -3.69     12.99 o 
  -6   5   1      135.88      145.55     12.66 o 
  -5   5   1      345.56      291.34     13.59 o 
  -4   5   1      201.38      198.30     10.96 o 
  -3   5   1       83.71      117.76     10.83 o 
  -2   5   1       18.50       22.23      3.98 o 
  -1   5   1        8.39        5.22      3.26 o 
   0   5   1        2.42       -0.35      3.04 o 
   1   5   1        0.14       -4.30      2.87 o 
   2   5   1       20.10       12.92      4.79 o 
   3   5   1       13.67        8.97      5.89 o 
   4   5   1       56.29       59.09      8.90 o 
   5   5   1       63.61       62.70     12.85 o 
   6   5   1        0.57        1.86      9.47 o 
   7   5   1       22.88       20.93      7.38 o 
   8   5   1        0.04       -6.78      6.01 o 
   9   5   1       19.65       25.61      8.37 o 
  -7   6   1        1.53       -7.37     10.48 o 
  -6   6   1        3.19       -1.28      6.19 o 
  -5   6   1        4.18        7.21      6.37 o 
  -4   6   1        0.01       -7.96      6.48 o 
  -3   6   1       24.67       44.38      8.94 o 
  -2   6   1        2.57       11.06      5.90 o 
  -1   6   1       98.00      123.90     11.29 o 
   0   6   1        1.00        2.44      3.90 o 
   1   6   1       15.92       14.51      5.40 o 
   2   6   1        0.59        0.45      5.56 o 
   3   6   1       24.36       18.27      7.60 o 
   4   6   1       28.12       15.17      7.10 o 
   5   6   1        2.57        1.61      6.06 o 
   6   6   1       18.70       11.74      7.28 o 
   7   6   1       10.75        9.32      7.37 o 
 -14   0   2        1.38      -10.92      7.28 o 
 -12   0   2       11.65       10.55      7.71 o 
 -10   0   2     1680.31     1600.57     44.08 o 
  -8   0   2      338.88      317.19      9.25 o 
  -6   0   2     1857.80     1865.07     29.73 o 
  -4   0   2     4742.94     4866.24     67.38 o 
  -2   0   2     1059.56     1184.43     25.26 o 
   0   0   2     1625.80     1653.52     34.31 o 
   2   0   2     9554.14     9089.09    147.84 o 
   4   0   2      148.53      138.15      3.56 o 
   6   0   2     1033.68     1035.39     14.98 o 
   8   0   2       61.94       49.64      6.44 o 
  10   0   2      106.17      114.41     10.70 o 
  12   0   2       28.90       20.05      9.81 o 
  14   0   2       21.08       32.14     12.98 o 
 -14   1   2        8.64       12.38      7.34 o 
 -13   1   2       19.35       22.67      9.90 o 
 -12   1   2        3.64        6.41      5.32 o 
 -11   1   2      123.80      125.29      8.36 o 
 -10   1   2        5.42        0.59      3.20 o 
  -9   1   2       40.45       44.55      4.93 o 
  -8   1   2      333.29      370.24      9.22 o 
  -7   1   2        6.64        4.41      1.61 o 
  -6   1   2       56.25       57.45      2.16 o 
  -5   1   2      102.20      109.50      2.54 o 
  -4   1   2      445.44      474.96      8.43 o 
  -3   1   2      907.86      845.48     11.98 o 
  -2   1   2       12.51       13.57      1.89 o 
  -1   1   2      839.07      730.07      7.36 o 
   0   1   2     8400.00     7659.54     98.63 o 
   1   1   2     4609.42     4541.26     44.48 o 
   2   1   2    14486.74    13000.52    181.58 o 
   3   1   2     5140.69     5196.82     45.26 o 
   4   1   2      233.44      200.61      3.68 o 
   5   1   2     2557.19     2595.95     24.77 o 
   6   1   2      541.79      626.45      7.13 o 
   7   1   2      189.17      207.60      4.51 o 
   8   1   2      373.34      418.52      7.08 o 
   9   1   2        8.93       13.04      3.73 o 
  10   1   2       25.30       19.33      4.16 o 
  11   1   2      128.92      122.67      8.28 o 
  12   1   2       14.73        8.40      5.57 o 
  13   1   2        0.04       -2.72      5.08 o 
 -13   2   2        4.12        7.19      6.07 o 
 -12   2   2       11.67        2.92      5.50 o 
 -11   2   2       61.05       70.35      6.00 o 
 -10   2   2       23.12       17.85      4.13 o 
  -9   2   2      333.51      323.26      8.42 o 
  -8   2   2       40.80       51.88      5.20 o 
  -7   2   2       20.50       20.43      3.60 o 
  -6   2   2      135.67      159.07      5.72 o 
  -5   2   2      451.77      491.62      9.77 o 
  -4   2   2      714.36      717.25      9.57 o 
  -3   2   2      595.74      578.62      6.99 o 
  -2   2   2      178.78      194.39      3.45 o 
  -1   2   2       50.29       36.98      2.49 o 
   0   2   2      930.15     1050.49     15.35 o 
   1   2   2     1938.11     2145.95     22.94 o 
   2   2   2     1091.38     1046.86     12.78 o 
   3   2   2      390.37      426.56      5.42 o 
   4   2   2     1675.62     1659.46     17.30 o 
   5   2   2      463.89      500.43      7.50 o 
   6   2   2      257.16      284.19      5.54 o 
   7   2   2        1.60        1.83      2.33 o 
   8   2   2       13.24        8.29      2.99 o 
   9   2   2      231.19      232.22      7.05 o 
  10   2   2        4.00        2.55      3.29 o 
  11   2   2        1.72        1.54      3.48 o 
  12   2   2        5.47        9.11      4.52 o 
  13   2   2       12.62       15.82      7.03 o 
 -12   3   2       11.27       10.64      4.86 o 
 -11   3   2        0.01       -5.00      3.33 o 
 -10   3   2       19.23       13.43      4.12 o 
  -9   3   2        0.01       -2.10      3.10 o 
  -8   3   2      131.62      115.80      5.35 o 
  -7   3   2       20.12       18.25      3.96 o 
  -6   3   2       24.74       27.63      3.96 o 
  -5   3   2        3.65        1.08      2.49 o 
  -4   3   2        5.29        7.76      2.14 o 
  -3   3   2      111.77      143.90      3.54 o 
  -2   3   2      738.91      725.20     10.63 o 
  -1   3   2      344.02      432.27      9.51 o 
   0   3   2      100.99       97.56      6.59 o 
   1   3   2      113.35      102.58      3.07 o 
   2   3   2        2.61       -2.50      1.76 o 
   3   3   2        3.81        2.45      1.50 o 
   4   3   2      155.60      162.82      3.61 o 
   5   3   2       73.23       79.66      3.53 o 
   6   3   2      120.43      108.96      6.44 o 
   7   3   2       55.16       66.50      5.03 o 
   8   3   2      125.93      115.56      5.35 o 
   9   3   2       26.00       19.97      4.31 o 
  10   3   2        6.93        6.46      3.77 o 
  11   3   2       15.08       14.67      4.68 o 
  12   3   2        0.73       -2.45      4.19 o 
 -11   4   2        0.23       -5.96      3.97 o 
 -10   4   2        9.65        8.45      4.31 o 
  -9   4   2        5.41        4.37      3.77 o 
  -8   4   2        0.02       -2.04      3.23 o 
  -7   4   2        2.45       -0.36      3.15 o 
  -6   4   2       48.02       40.67      4.42 o 
  -5   4   2      579.62      597.76     18.04 o 
  -4   4   2       23.29       40.86      4.90 o 
  -3   4   2        1.97        3.27      2.48 o 
  -2   4   2       82.31       81.28      5.35 o 
  -1   4   2        8.47       14.32      2.48 o 
   0   4   2       71.67       84.07      5.39 o 
   1   4   2        3.29        5.40      2.48 o 
   2   4   2        2.22       -1.42      2.38 o 
   3   4   2        2.04       -0.14      2.46 o 
   4   4   2       74.70       96.35      8.73 o 
   5   4   2      408.31      369.50     14.00 o 
   6   4   2        7.07        6.57      3.82 o 
   7   4   2      136.88      134.10     11.96 o 
   8   4   2       11.65        6.03      4.50 o 
   9   4   2        0.01        1.85      4.38 o 
  10   4   2       24.02       15.40      6.48 o 
  11   4   2        5.85       -0.51      5.03 o 
  -9   5   2        1.28       -0.24      6.61 o 
  -8   5   2        0.43       -7.88      5.43 o 
  -7   5   2       29.55       26.13      7.63 o 
  -6   5   2      147.95      145.39     10.21 o 
  -5   5   2       86.42      130.60     25.22 o 
  -4   5   2       48.08       57.12      8.52 o 
  -3   5   2        8.65        6.06      8.48 o 
  -2   5   2        0.66       -2.12      2.82 o 
  -1   5   2       19.00       21.63      4.00 o 
   0   5   2       20.40       32.15      4.41 o 
   1   5   2       40.50       45.14      4.92 o 
   2   5   2        0.73       -2.50      3.62 o 
   3   5   2        9.90       16.01      6.28 o 
   4   5   2        1.52       -1.51      5.40 o 
   5   5   2       17.09       12.84      6.68 o 
   6   5   2      133.35      137.71     11.53 o 
   7   5   2       64.80       67.23      9.98 o 
   8   5   2        9.51       -7.26     10.42 o 
   9   5   2        0.71       -0.89      6.47 o 
  -7   6   2        0.02       -9.05      6.04 o 
  -6   6   2       26.91       25.53      8.37 o 
  -5   6   2        2.38        2.45      6.34 o 
  -4   6   2        4.22        0.09      5.88 o 
  -3   6   2        0.35        4.94      6.13 o 
  -2   6   2       63.21       56.62      9.03 o 
  -1   6   2        5.61        4.23      5.70 o 
   0   6   2        0.02       -1.68      3.58 o 
   1   6   2        4.08        6.47      5.07 o 
   2   6   2       17.60       21.05      7.17 o 
   3   6   2        0.70       -7.91      5.28 o 
   4   6   2       10.44        3.91      6.45 o 
   5   6   2        9.11        6.20      9.78 o 
   6   6   2        1.35       -6.27      6.48 o 
   7   6   2       14.05       13.71      7.86 o 
 -13   0   3      176.56      183.62     15.90 o 
 -11   0   3      153.19      152.93     12.61 o 
  -9   0   3        0.05       -2.20      4.91 o 
  -7   0   3      206.00      210.12      7.05 o 
  -5   0   3      632.29      539.47     15.16 o 
  -3   0   3      643.87      680.00     11.84 o 
  -1   0   3     1408.34     1318.42     19.26 o 
   1   0   3     3591.78     3384.34     37.66 o 
   3   0   3    12734.40    11769.88    216.13 o 
   5   0   3        4.66        3.78      1.53 o 
   7   0   3      120.31      118.58      6.47 o 
   9   0   3      998.02      977.32     28.64 o 
  11   0   3       84.02      121.02     14.64 o 
  13   0   3       55.98       42.01     11.73 o 
 -14   1   3       28.46       43.14      9.03 o 
 -13   1   3       13.34       17.89      6.45 o 
 -12   1   3      138.97      142.35      9.21 o 
 -11   1   3       43.84       32.64     13.36 o 
 -10   1   3      147.05      131.86      8.25 o 
  -9   1   3      108.26      111.02      9.65 o 
  -8   1   3      254.30      250.26      7.59 o 
  -7   1   3      415.02      401.18     11.26 o 
  -6   1   3      779.11      763.52     10.21 o 
  -5   1   3      292.06      313.74      8.70 o 
  -4   1   3     1481.59     1450.50     19.26 o 
  -3   1   3     2304.46     2557.63     30.26 o 
  -2   1   3       37.04       26.91      1.18 o 
  -1   1   3     5833.85     5990.94     57.84 o 
   0   1   3        5.79       19.73      1.93 o 
   1   1   3     1652.55     1639.20     17.23 o 
   2   1   3      787.84      885.79     18.09 o 
   3   1   3        2.82        3.01      1.19 o 
   4   1   3     1137.04     1211.46     12.82 o 
   5   1   3     1202.75     1234.39     13.49 o 
   6   1   3      659.71      662.69      8.87 o 
   7   1   3        2.79        1.96      1.93 o 
   8   1   3       48.53       49.33      3.63 o 
   9   1   3       29.59       36.94      3.96 o 
  10   1   3      360.42      343.29      9.88 o 
  11   1   3       30.39       24.76      4.79 o 
  12   1   3       99.30      120.69     19.02 o 
  13   1   3       38.31       49.88      8.66 o 
 -13   2   3        0.06       -1.36      5.44 o 
 -12   2   3        4.70       -0.99      8.30 o 
 -11   2   3       58.69       68.23      5.89 o 
 -10   2   3       23.75       22.80      4.95 o 
  -9   2   3      139.08      121.21      6.33 o 
  -8   2   3      282.14      293.07     12.41 o 
  -7   2   3        0.17       -3.32      2.21 o 
  -6   2   3      211.73      229.86      6.78 o 
  -5   2   3      898.29      916.98     14.82 o 
  -4   2   3      706.36      745.89     12.24 o 
  -3   2   3      792.05      712.29      8.19 o 
  -2   2   3       35.71       33.00      1.94 o 
  -1   2   3       96.02      147.42      4.66 o 
   0   2   3     1034.25      979.49     14.61 o 
   1   2   3       38.55        9.69      2.10 o 
   2   2   3      299.22      256.73      4.82 o 
   3   2   3       13.79        8.03      1.61 o 
   4   2   3     2473.17     2526.42     30.87 o 
   5   2   3        3.87       -0.14      1.53 o 
   6   2   3      305.36      286.71      5.70 o 
   7   2   3       88.04       88.07      4.10 o 
   8   2   3      220.15      208.15      6.46 o 
   9   2   3       21.19       12.87      3.41 o 
  10   2   3        2.02       -3.51      2.92 o 
  11   2   3       87.36       86.12      6.93 o 
  12   2   3       10.01        9.44      4.65 o 
  13   2   3        0.83       -2.25      6.02 o 
 -12   3   3        4.64        1.07      4.28 o 
 -11   3   3        3.34       -2.15      3.69 o 
 -10   3   3       20.51       19.87      4.36 o 
  -9   3   3      124.07      124.24      5.74 o 
  -8   3   3      161.45      146.61      8.02 o 
  -7   3   3      146.32      152.23      6.29 o 
  -6   3   3        4.79        3.79      2.88 o 
  -5   3   3       45.21       52.95      5.98 o 
  -4   3   3       70.18       81.12      2.71 o 
  -3   3   3      130.79      103.65      3.04 o 
  -2   3   3        4.15        6.27      2.10 o 
  -1   3   3      959.08      988.50     16.03 o 
   0   3   3     1439.02     1559.40     18.38 o 
   1   3   3        0.16       -2.53      1.85 o 
   2   3   3        2.38        0.08      2.26 o 
   3   3   3       66.40       62.88      3.90 o 
   4   3   3        1.78       -0.65      1.39 o 
   5   3   3     1114.88     1145.10     14.19 o 
   6   3   3        3.91       -0.47      2.53 o 
   7   3   3      115.72      113.84      5.03 o 
   8   3   3        5.85        1.01      3.07 o 
   9   3   3       21.08       26.92      4.42 o 
  10   3   3       83.88       67.24      5.96 o 
  11   3   3        1.26       -3.11      3.82 o 
  12   3   3        7.55        2.30      4.55 o 
 -11   4   3        0.64       -3.50      3.79 o 
 -10   4   3       17.60       11.60      4.41 o 
  -9   4   3        3.71       -3.80      3.51 o 
  -8   4   3       29.77       37.18      4.73 o 
  -7   4   3       10.49        1.47      3.06 o 
  -6   4   3       36.86       38.29      4.34 o 
  -5   4   3      252.52      236.12     11.21 o 
  -4   4   3      502.98      480.19     16.20 o 
  -3   4   3      427.75      402.78      8.10 o 
  -2   4   3       43.10       60.58      5.48 o 
  -1   4   3       27.64       29.84      3.08 o 
   0   4   3      150.83      168.52      5.63 o 
   1   4   3      100.05       86.72      4.15 o 
   2   4   3       64.13       61.41      4.67 o 
   3   4   3       15.05       13.35      3.96 o 
   4   4   3      165.49      162.45      7.07 o 
   5   4   3        8.00        4.27      5.54 o 
   6   4   3       26.05        8.73      5.87 o 
   7   4   3       19.65       12.60      4.59 o 
   8   4   3        4.49        0.79      4.32 o 
   9   4   3        8.00        5.58      4.95 o 
  10   4   3        3.87        2.81      4.91 o 
  11   4   3        1.09       -7.38      5.00 o 
  -9   5   3        4.91        6.14      7.14 o 
  -8   5   3        0.00       -7.19      6.30 o 
  -7   5   3        0.14       -2.12      5.64 o 
  -6   5   3       35.61       46.43      8.49 o 
  -5   5   3        7.32       11.83     10.39 o 
  -4   5   3        1.51        4.00      5.20 o 
  -3   5   3        0.43       -3.99      4.33 o 
  -2   5   3        4.53        5.72      3.37 o 
  -1   5   3       69.37       97.01      7.44 o 
   0   5   3       14.43       10.84      3.74 o 
   1   5   3       29.48       27.53      4.26 o 
   2   5   3       46.15       46.36      6.11 o 
   3   5   3       56.27       71.04      7.11 o 
   4   5   3       42.87       67.75      9.12 o 
   5   5   3        8.54       -5.41      7.78 o 
   6   5   3       23.67       14.39      6.80 o 
   7   5   3        0.01        2.50      6.31 o 
   8   5   3       12.87        8.14      6.67 o 
   9   5   3        2.74       10.98      7.38 o 
  -7   6   3        1.36       -4.88      6.60 o 
  -6   6   3        5.34       -3.19      5.88 o 
  -5   6   3       13.60        4.24      6.02 o 
  -4   6   3       14.02        2.87     10.68 o 
  -3   6   3      100.20      115.35     16.20 o 
  -2   6   3        2.83        6.95      6.08 o 
  -1   6   3        0.44       -3.01      3.77 o 
   0   6   3       73.18       68.91      6.44 o 
   1   6   3       54.67       60.13      7.44 o 
   2   6   3        1.58       -2.15      5.39 o 
   3   6   3        0.03       -8.05      5.37 o 
   4   6   3       11.01        3.40      6.48 o 
   5   6   3       31.56       40.12      9.44 o 
   6   6   3        0.54       -2.80      6.74 o 
 -14   0   4        1.12       -1.31      8.85 o 
 -12   0   4        1.39        1.66      6.76 o 
 -10   0   4       65.64       81.09     11.94 o 
  -8   0   4      409.76      423.03     11.10 o 
  -6   0   4      226.11      214.07      6.81 o 
  -4   0   4      699.88      599.05     11.54 o 
  -2   0   4       89.51      110.40      3.69 o 
   0   0   4    12220.74     8973.01    176.23 o 
   2   0   4        0.36        1.05      1.05 o 
   4   0   4     5816.08     5972.29     66.77 o 
   6   0   4     1698.77     1990.29     25.58 o 
   8   0   4     1178.45     1233.66     18.44 o 
  10   0   4       10.97        5.23      7.24 o 
  12   0   4       16.77        5.72      8.02 o 
 -14   1   4        2.28        1.73      6.08 o 
 -13   1   4       26.42       38.84      8.22 o 
 -12   1   4       43.05       73.25      8.89 o 
 -11   1   4       43.99       32.44      6.53 o 
 -10   1   4      516.86      519.42     23.26 o 
  -9   1   4       22.83       29.22      5.69 o 
  -8   1   4      701.19      662.55     13.10 o 
  -7   1   4      181.08      156.96      5.67 o 
  -6   1   4        4.18       17.62      2.91 o 
  -5   1   4      754.50      811.62     13.05 o 
  -4   1   4        0.12       -0.52      1.51 o 
  -3   1   4      282.60      314.27      5.29 o 
  -2   1   4        5.75       -0.63      0.66 o 
  -1   1   4      450.31      446.44      6.29 o 
   0   1   4     7360.72     7004.11     79.25 o 
   1   1   4    15943.89    14025.53    311.52 o 
   2   1   4      148.76       99.35      6.11 o 
   3   1   4      565.87      705.35      8.27 o 
   4   1   4     3276.53     3062.45     37.50 o 
   5   1   4     1928.03     1980.28     22.02 o 
   6   1   4     1966.18     1951.00     20.07 o 
   7   1   4      197.91      194.50      4.53 o 
   8   1   4       39.21       36.58      3.01 o 
   9   1   4      227.24      210.74      6.33 o 
  10   1   4       77.66      108.88      8.01 o 
  11   1   4        7.41        5.43      3.94 o 
  12   1   4       15.01       14.84      6.17 o 
  13   1   4        2.71        3.34      6.27 o 
 -13   2   4       73.97       91.76     10.31 o 
 -12   2   4        0.49       -6.95      4.64 o 
 -11   2   4       18.81       19.44      4.99 o 
 -10   2   4      159.26      152.91      7.13 o 
  -9   2   4       46.27       67.28      6.23 o 
  -8   2   4       64.92       55.81      5.26 o 
  -7   2   4      203.14      177.60      6.34 o 
  -6   2   4       39.96       43.77      4.13 o 
  -5   2   4     1859.37     1902.35     25.66 o 
  -4   2   4      272.39      221.87      7.32 o 
  -3   2   4       89.98      107.39      3.77 o 
  -2   2   4        1.61       -0.92      0.97 o 
  -1   2   4     1257.53     1333.97     15.02 o 
   0   2   4     1036.44     1033.84     15.33 o 
   1   2   4      155.41      149.90      6.06 o 
   2   2   4     1719.28     1604.72     18.21 o 
   3   2   4      207.32      193.00      4.06 o 
   4   2   4      575.23      639.51      8.74 o 
   5   2   4      161.59      141.54      3.89 o 
   6   2   4      409.15      385.97      6.84 o 
   7   2   4        0.02       -1.62      1.70 o 
   8   2   4        6.70        4.99      3.01 o 
   9   2   4       14.11       16.23      3.98 o 
  10   2   4       32.76       42.67      4.82 o 
  11   2   4        9.16       12.28      3.81 o 
  12   2   4        1.18        0.58      4.15 o 
  13   2   4        4.33       -0.64      5.97 o 
 -12   3   4       29.98       40.60      5.79 o 
 -11   3   4        3.04        3.67      3.96 o 
 -10   3   4        4.20        4.30      4.22 o 
  -9   3   4       99.15      101.94      7.52 o 
  -8   3   4       39.88       30.63      4.90 o 
  -7   3   4        4.89        6.26      3.23 o 
  -6   3   4       44.71       34.54      4.39 o 
  -5   3   4      368.99      341.05      9.50 o 
  -4   3   4      360.51      323.14      5.81 o 
  -3   3   4      160.56      163.15      3.75 o 
  -2   3   4      484.81      478.22      8.28 o 
  -1   3   4      113.60      127.41      4.98 o 
   0   3   4        5.08       14.58      6.60 o 
   1   3   4        0.00        1.10      1.38 o 
   2   3   4        6.56        4.33      1.70 o 
   3   3   4       78.32       79.15      3.30 o 
   4   3   4        4.06        4.68      2.24 o 
   5   3   4       17.59       22.53      2.81 o 
   6   3   4       81.36       81.54      7.90 o 
   7   3   4        3.61       -0.67      2.68 o 
   8   3   4        3.76       -0.12      3.05 o 
   9   3   4       96.73       99.86      6.62 o 
  10   3   4       22.97       32.22      5.04 o 
  11   3   4        8.75        7.36      4.19 o 
  12   3   4        7.82        5.59      5.01 o 
 -11   4   4        9.78        8.91      5.36 o 
 -10   4   4       37.39       34.13      6.17 o 
  -9   4   4        1.29       -5.91      3.94 o 
  -8   4   4        2.83        0.36      4.00 o 
  -7   4   4       11.95       10.68      4.96 o 
  -6   4   4        0.03       -2.86      5.38 o 
  -5   4   4       15.96       26.44      5.37 o 
  -4   4   4       61.73       79.92      6.61 o 
  -3   4   4       76.78       83.58      5.00 o 
  -2   4   4        1.67       -3.18      2.12 o 
  -1   4   4      279.89      253.54      7.81 o 
   0   4   4       16.67       16.55      3.69 o 
   1   4   4        1.26       -0.06      2.76 o 
   2   4   4       14.96       12.55      3.18 o 
   3   4   4        3.57       -0.23      3.14 o 
   4   4   4      125.35      124.05      6.57 o 
   5   4   4        8.89       -0.38      6.05 o 
   6   4   4        3.58       -2.60      4.81 o 
   7   4   4       17.44       19.35      4.95 o 
   8   4   4       78.74       89.43      8.12 o 
   9   4   4        3.20       -0.49      4.55 o 
  10   4   4        2.41       -0.10      4.87 o 
  11   4   4       17.01       17.37      6.13 o 
  -9   5   4        3.39        3.85      6.68 o 
  -8   5   4        7.14        6.95      6.71 o 
  -7   5   4        0.04       -0.67      5.66 o 
  -6   5   4       25.79       32.53      7.85 o 
  -5   5   4        9.22       22.48      6.90 o 
  -4   5   4        2.56        3.90      5.72 o 
  -3   5   4        0.43        4.22      5.40 o 
  -2   5   4       42.33       27.28     10.01 o 
  -1   5   4        6.24        1.53      3.15 o 
   0   5   4      170.20      149.94      6.11 o 
   1   5   4        4.01        2.68      3.25 o 
   2   5   4        2.72       -0.37      4.07 o 
   3   5   4      237.84      275.57     11.04 o 
   4   5   4        3.02       -3.65      5.15 o 
   5   5   4        4.81       -5.72      5.44 o 
   6   5   4        0.72       -5.60      5.64 o 
   7   5   4        7.95       -2.96      5.59 o 
   8   5   4        1.67       -2.43      6.30 o 
   9   5   4        5.06       -0.09      6.40 o 
  -6   6   4        0.11       -4.13      6.29 o 
  -5   6   4        0.02        5.22      7.54 o 
  -4   6   4       24.43       34.14      8.32 o 
  -3   6   4       15.97       33.48      7.91 o 
  -2   6   4       15.85       23.55      7.15 o 
  -1   6   4       53.84       60.13      6.91 o 
   0   6   4        4.25        3.90      3.89 o 
   1   6   4        1.76       -0.86      4.55 o 
   2   6   4       10.44        9.49      6.67 o 
   3   6   4        1.59       -7.68      5.38 o 
   4   6   4        0.84       -6.85      8.15 o 
   5   6   4       14.61       10.44      7.12 o 
   6   6   4       15.90       26.10     10.21 o 
 -13   0   5       11.68       16.84      9.66 o 
 -11   0   5        0.03       -5.99      6.63 o 
  -9   0   5      801.07      814.39     27.27 o 
  -7   0   5      426.45      373.16     10.01 o 
  -5   0   5     1045.95     1348.88     22.66 o 
  -3   0   5     2649.40     2671.78     38.60 o 
  -1   0   5    26767.59    18807.97    584.88 o 
   1   0   5     8775.79     8393.15    165.29 o 
   3   0   5     4356.65     4825.79     54.28 o 
   5   0   5      500.19      533.86      9.17 o 
   7   0   5       70.33       79.92      3.87 o 
   9   0   5       98.78      104.02      6.65 o 
  11   0   5       13.63       12.50      7.84 o 
  13   0   5      151.00      150.67     14.80 o 
 -14   1   5        7.55       16.90      7.24 o 
 -13   1   5        6.28       -0.85      9.44 o 
 -12   1   5       54.61       46.24      8.56 o 
 -11   1   5       22.96       12.79      5.57 o 
 -10   1   5      202.90      226.25     10.30 o 
  -9   1   5       15.26       19.01      4.19 o 
  -8   1   5      124.24      126.90      5.60 o 
  -7   1   5      688.77      722.71     13.34 o 
  -6   1   5        4.22        8.96      1.56 o 
  -5   1   5        0.35       -1.15      1.14 o 
  -4   1   5     1267.12     1266.58     14.71 o 
  -3   1   5     1423.83     1403.59     15.86 o 
  -2   1   5      160.82      148.24      2.97 o 
  -1   1   5     2078.58     2182.91     32.52 o 
   0   1   5     9287.15     8756.67    189.63 o 
   1   1   5     1496.42     1735.20     31.88 o 
   2   1   5      122.31      126.74      5.91 o 
   3   1   5     1757.55     1835.37     17.94 o 
   4   1   5      232.32      241.75      8.09 o 
   5   1   5      101.87      109.66      3.24 o 
   6   1   5       88.87       78.97      5.87 o 
   7   1   5       44.27       44.92      3.07 o 
   8   1   5      328.91      303.93      6.19 o 
   9   1   5      164.58      185.18      5.99 o 
  10   1   5      264.00      248.89      8.62 o 
  11   1   5       18.18       34.34      7.25 o 
  12   1   5        7.25       -2.02     10.62 o 
  13   1   5       11.79        9.97      6.91 o 
 -13   2   5        2.32       -2.58      5.32 o 
 -12   2   5        5.96       -6.27      4.72 o 
 -11   2   5       29.78       13.91      5.86 o 
 -10   2   5        3.34        0.16      3.47 o 
  -9   2   5       14.77       20.77      4.45 o 
  -8   2   5       22.45       25.11      4.23 o 
  -7   2   5        0.17       -3.37      2.25 o 
  -6   2   5      272.87      240.39      9.36 o 
  -5   2   5        1.46        2.66      2.39 o 
  -4   2   5       33.12       29.67      1.71 o 
  -3   2   5      338.97      317.32      5.55 o 
  -2   2   5     1022.94      965.58     11.05 o 
  -1   2   5     1608.67     1632.52     24.68 o 
   0   2   5       85.34       83.49      3.97 o 
   1   2   5       15.88       19.04      2.54 o 
   2   2   5       28.32       35.78      2.83 o 
   3   2   5     1452.27     1599.91     18.66 o 
   4   2   5     3767.66     3773.61     35.28 o 
   5   2   5       23.54       21.42      2.43 o 
   6   2   5       32.44       39.20      3.13 o 
   7   2   5       82.86       80.02      5.41 o 
   8   2   5      499.34      504.28     15.54 o 
   9   2   5        4.80        6.92      3.42 o 
  10   2   5       52.98       68.10      5.52 o 
  11   2   5      105.33       93.89      8.57 o 
  12   2   5       57.95       62.74      7.30 o 
  13   2   5       28.37       28.74      8.09 o 
 -12   3   5       21.17       12.62      4.87 o 
 -11   3   5       99.82      135.06      9.30 o 
 -10   3   5        0.00       -5.54      3.69 o 
  -9   3   5        0.92       -2.76      3.55 o 
  -8   3   5       54.41       54.55      5.83 o 
  -7   3   5       23.79       17.29      5.48 o 
  -6   3   5        1.66       -3.15      3.93 o 
  -5   3   5      305.77      324.90     10.70 o 
  -4   3   5      180.57      156.48      4.39 o 
  -3   3   5      288.64      247.64      4.70 o 
  -2   3   5      141.67      156.41      4.59 o 
  -1   3   5       52.94       55.58      4.47 o 
   0   3   5      579.28      561.30     11.27 o 
   1   3   5      535.64      461.12     10.18 o 
   2   3   5      146.53      148.49      3.80 o 
   3   3   5      241.07      244.00      5.53 o 
   4   3   5       18.02       10.45      2.39 o 
   5   3   5       73.78       92.54      3.79 o 
   6   3   5       27.55       31.66      3.24 o 
   7   3   5        1.27        0.55      2.75 o 
   8   3   5       63.59       53.84      5.19 o 
   9   3   5       34.54       42.10      5.48 o 
  10   3   5        0.33       -3.89      4.51 o 
  11   3   5       56.64       56.87      6.98 o 
  12   3   5       19.63       13.77      6.26 o 
 -11   4   5        6.04        7.25      5.38 o 
 -10   4   5        0.00        0.82      4.47 o 
  -9   4   5       10.43       11.62      5.73 o 
  -8   4   5       20.47       14.32      5.53 o 
  -7   4   5       21.19       20.43      8.55 o 
  -6   4   5       47.14       65.23     17.97 o 
  -5   4   5       10.84       18.15      5.01 o 
  -4   4   5       28.31       21.34      5.38 o 
  -3   4   5      164.33      132.51      4.70 o 
  -2   4   5      176.56      161.78      5.42 o 
  -1   4   5        8.08        9.46      3.19 o 
   0   4   5        2.30        1.11      2.97 o 
   1   4   5        3.61        4.05      3.23 o 
   2   4   5      171.20      163.68      6.93 o 
   3   4   5       51.80       57.97      5.83 o 
   4   4   5        0.09        5.56      4.03 o 
   5   4   5      135.18      119.62      8.60 o 
   6   4   5        4.64        3.27      5.26 o 
   7   4   5       16.04        7.67     11.18 o 
   8   4   5        0.01       -1.03      4.32 o 
   9   4   5        0.01       -5.90      3.94 o 
  10   4   5       47.76       54.06      7.65 o 
  11   4   5        0.00       -1.66      5.64 o 
  -9   5   5        0.06       -5.17      6.27 o 
  -8   5   5       11.66       18.20      7.30 o 
  -7   5   5        3.81        2.63      6.00 o 
  -6   5   5       54.28       74.90     10.02 o 
  -5   5   5       27.81       36.86     10.02 o 
  -4   5   5       18.01       24.92      7.96 o 
  -3   5   5        2.33       -8.05      8.24 o 
  -2   5   5       14.71       12.36      4.25 o 
  -1   5   5      149.05      140.84      5.93 o 
   0   5   5       57.48       73.99      5.96 o 
   1   5   5       13.03       18.91      4.22 o 
   2   5   5      278.33      264.53      9.67 o 
   3   5   5        6.69        1.86      4.27 o 
   4   5   5      146.22      142.97     12.25 o 
   5   5   5        8.45       11.18      6.40 o 
   6   5   5        2.45       -6.56      6.38 o 
   7   5   5        9.09       19.34      7.44 o 
   8   5   5        0.49       -8.33      5.55 o 
   9   5   5       23.55       43.79      9.32 o 
  -6   6   5        0.21       -1.15      6.67 o 
  -5   6   5       42.43       38.13      8.66 o 
  -4   6   5       40.74       45.13      8.74 o 
  -3   6   5       31.75       48.30      9.71 o 
  -2   6   5        0.00       -0.93      5.44 o 
  -1   6   5       47.11       51.43      6.64 o 
   0   6   5       26.58       27.04      6.20 o 
   1   6   5       11.72       -2.44      4.85 o 
   2   6   5        0.13       -3.51      5.87 o 
   3   6   5        0.44       -3.12      5.13 o 
   4   6   5        3.95       -0.77      6.01 o 
   5   6   5        7.92       17.09      8.12 o 
   6   6   5        2.80        3.39      7.02 o 
 -14   0   6        1.75       -2.03      8.90 o 
 -12   0   6       46.65       77.00     13.29 o 
 -10   0   6      937.66      949.76     31.66 o 
  -8   0   6       94.03       97.01      8.62 o 
  -6   0   6      496.91      547.43     12.35 o 
  -4   0   6     1671.40     1972.16     30.45 o 
  -2   0   6     4728.25     4881.08     67.22 o 
   0   0   6        1.30       22.85      2.61 o 
   2   0   6      836.98      772.43     13.59 o 
   4   0   6      840.32      797.37     11.91 o 
   6   0   6     2823.14     2799.52     34.65 o 
   8   0   6      801.71      815.92     13.96 o 
  10   0   6        0.06       -4.77      3.18 o 
  12   0   6       68.10       68.94     13.87 o 
 -13   1   6       11.56        9.20      8.32 o 
 -12   1   6        7.67        3.67      4.95 o 
 -11   1   6        5.21        7.74      6.63 o 
 -10   1   6       12.31       22.37      5.59 o 
  -9   1   6      903.72      871.91     16.37 o 
  -8   1   6       94.67       99.23      5.00 o 
  -7   1   6        7.62        6.30      2.68 o 
  -6   1   6      455.79      505.36      7.95 o 
  -5   1   6      331.61      290.79      5.35 o 
  -4   1   6      115.71      119.30      4.80 o 
  -3   1   6      615.47      571.99      7.84 o 
  -2   1   6      111.54       69.39      2.15 o 
  -1   1   6      120.86      104.68      2.88 o 
   0   1   6     5928.79     5974.50     82.64 o 
   1   1   6     3313.92     3508.58     41.67 o 
   2   1   6      171.98      120.67      3.09 o 
   3   1   6      379.91      410.70      6.16 o 
   4   1   6      351.01      400.75      6.18 o 
   5   1   6      127.48      102.98      3.19 o 
   6   1   6      783.93      868.76     11.10 o 
   7   1   6      379.95      365.01      6.66 o 
   8   1   6      131.68      130.60      4.22 o 
   9   1   6       44.84       63.23      4.98 o 
  10   1   6       16.41       17.76      4.44 o 
  11   1   6       17.75       15.73      4.68 o 
  12   1   6        7.20        8.16      6.16 o 
  13   1   6       10.54       10.06      6.94 o 
 -13   2   6        6.17        5.63      5.82 o 
 -12   2   6        4.24        6.95      5.44 o 
 -11   2   6        2.63       -2.19      4.78 o 
 -10   2   6        9.33        0.65      3.94 o 
  -9   2   6      239.40      243.55      8.48 o 
  -8   2   6      712.31      717.41     14.44 o 
  -7   2   6      157.05      141.48      6.30 o 
  -6   2   6       56.65       53.53      6.00 o 
  -5   2   6      173.73      189.84      5.94 o 
  -4   2   6        8.90        3.21      1.32 o 
  -3   2   6       19.97       25.76      1.91 o 
  -2   2   6      540.46      569.43      7.76 o 
  -1   2   6     1002.39     1023.30     12.10 o 
   0   2   6      514.65      516.27      9.49 o 
   1   2   6      743.78      755.00     19.20 o 
   2   2   6     1235.10     1279.01     15.26 o 
   3   2   6      280.59      270.61      5.54 o 
   4   2   6      810.67      850.53     10.87 o 
   5   2   6      552.02      574.86      8.65 o 
   6   2   6       14.69       16.61      2.76 o 
   7   2   6        2.69       -2.26      1.90 o 
   8   2   6       13.13       13.08      3.28 o 
   9   2   6      296.89      270.10      7.75 o 
  10   2   6        8.70        0.01      3.37 o 
  11   2   6        8.26        8.66      4.70 o 
  12   2   6        0.42       -2.26      4.25 o 
  13   2   6        6.49        8.48     15.91 o 
 -12   3   6        1.50       -4.25     11.22 o 
 -11   3   6       39.63       38.31      7.08 o 
 -10   3   6       11.89        7.28      4.46 o 
  -9   3   6       67.80       78.47      6.96 o 
  -8   3   6      179.37      176.27     10.91 o 
  -7   3   6       10.55       -0.27      4.48 o 
  -6   3   6        0.11       -3.84      2.56 o 
  -5   3   6        4.96        2.63      3.33 o 
  -4   3   6      218.23      209.23      6.35 o 
  -3   3   6      263.74      293.22      5.17 o 
  -2   3   6        0.28        2.12      1.44 o 
  -1   3   6      763.73      861.35     14.72 o 
   0   3   6      239.03      223.73      6.73 o 
   1   3   6      332.94      332.16      8.48 o 
   2   3   6      428.07      451.81     10.34 o 
   3   3   6       13.77       16.43      3.44 o 
   4   3   6        4.81       15.13      3.62 o 
   5   3   6       15.41       19.63      4.06 o 
   6   3   6        0.07       -0.45      2.66 o 
   7   3   6      193.78      181.03      8.00 o 
   8   3   6       38.58       33.86      5.78 o 
   9   3   6        0.12       -1.85      4.54 o 
  10   3   6       26.32       20.21      5.45 o 
  11   3   6       31.03       33.36      6.09 o 
  12   3   6        0.03       -3.06      6.23 o 
 -11   4   6       11.35        5.04      9.08 o 
 -10   4   6        1.29        0.82      7.44 o 
  -9   4   6       36.97       24.16      7.02 o 
  -8   4   6       20.79       23.22      6.31 o 
  -7   4   6        0.83       -0.34      4.85 o 
  -6   4   6       42.62       55.81      7.60 o 
  -5   4   6        3.35        9.15      4.74 o 
  -4   4   6       62.08       58.26      4.44 o 
  -3   4   6        1.62        2.32      2.74 o 
  -2   4   6       21.53       17.88      3.15 o 
  -1   4   6        7.27        6.54      3.19 o 
   0   4   6        1.12       -1.17      2.71 o 
   1   4   6      109.63      125.38      6.10 o 
   2   4   6       75.93       97.81      8.30 o 
   3   4   6      334.82      342.20     10.22 o 
   4   4   6      184.07      170.29      7.64 o 
   5   4   6       18.70       36.72     15.38 o 
   6   4   6        0.43       -6.98      4.65 o 
   7   4   6       38.34       29.14      7.02 o 
   8   4   6       62.83       66.51     11.53 o 
   9   4   6        4.29       -3.29      4.51 o 
  10   4   6       10.37        5.55      5.16 o 
  -9   5   6        2.45       -0.66      6.09 o 
  -8   5   6        2.82        0.13      5.89 o 
  -7   5   6        0.32       -5.76      8.60 o 
  -6   5   6        0.92        7.86     10.51 o 
  -5   5   6      150.15      169.00     21.23 o 
  -4   5   6      133.98      143.74      9.01 o 
  -3   5   6        6.06        5.84      5.23 o 
  -2   5   6       16.01       11.63      3.89 o 
  -1   5   6        0.02        0.69      3.40 o 
   0   5   6        9.15       12.47      4.58 o 
   1   5   6      151.91      178.16      6.74 o 
   2   5   6      104.84      127.24      7.68 o 
   3   5   6        4.29       -3.15      4.00 o 
   4   5   6       34.83       22.85      7.22 o 
   5   5   6        0.62       -6.76      4.92 o 
   6   5   6        0.94       -4.67      5.60 o 
   7   5   6        5.40       -0.64      6.14 o 
   8   5   6        0.10       -8.81      5.87 o 
   9   5   6        0.87        6.65      7.20 o 
  -6   6   6        3.19        0.85      6.72 o 
  -5   6   6        0.81       -0.72      6.34 o 
  -4   6   6       23.66       56.27     13.12 o 
  -3   6   6       11.96       19.23      7.85 o 
  -2   6   6       26.83       33.30      7.67 o 
  -1   6   6        1.46       -5.90      3.94 o 
   0   6   6        2.85        0.35      5.66 o 
   1   6   6        6.26       -3.76      4.69 o 
   2   6   6        2.33       -7.94      5.30 o 
   3   6   6        4.13       -6.11      5.20 o 
   4   6   6        0.06        0.67      6.17 o 
   5   6   6       68.69       82.98     11.07 o 
   6   6   6        0.01       -2.71      6.87 o 
 -13   0   7       21.06       22.02      9.04 o 
 -11   0   7      117.04      112.38     11.40 o 
  -9   0   7      301.61      297.53     15.53 o 
  -7   0   7     1503.47     1557.43     27.23 o 
  -5   0   7      145.70      171.17      6.25 o 
  -3   0   7     1831.18     2147.10     32.54 o 
  -1   0   7     1952.31     2121.98     45.53 o 
   1   0   7       30.83       22.04      3.38 o 
   3   0   7      394.30      349.60      7.32 o 
   5   0   7     1063.10     1059.44     15.54 o 
   7   0   7      174.66      145.91      5.04 o 
   9   0   7      180.98      175.51      8.11 o 
  11   0   7       61.87       71.84     12.86 o 
  13   0   7       21.37       29.03     10.99 o 
 -13   1   7        4.48        2.71      6.97 o 
 -12   1   7        9.63       15.32      6.30 o 
 -11   1   7       20.54       12.61      5.42 o 
 -10   1   7        1.47        1.04      4.29 o 
  -9   1   7      250.51      248.03      8.17 o 
  -8   1   7      347.09      363.65      9.45 o 
  -7   1   7      337.79      302.31      8.04 o 
  -6   1   7      228.89      233.02      5.04 o 
  -5   1   7      134.46      134.45      3.67 o 
  -4   1   7      109.16       73.12      2.74 o 
  -3   1   7        7.38        4.58      1.35 o 
  -2   1   7       85.07       59.33      2.16 o 
  -1   1   7      452.92      402.30     12.70 o 
   0   1   7      449.21      493.03      8.32 o 
   1   1   7      373.31      307.40      6.28 o 
   2   1   7      237.52      175.72      3.89 o 
   3   1   7      285.11      241.63      4.45 o 
   4   1   7      713.13      771.48      9.72 o 
   5   1   7      186.98      212.90      4.59 o 
   6   1   7      377.31      405.21      6.93 o 
   7   1   7        2.38        4.94      2.15 o 
   8   1   7       60.06       71.02      3.99 o 
   9   1   7       10.81        9.31      2.76 o 
  10   1   7       27.45       32.19      5.24 o 
  11   1   7        6.81        1.94      4.01 o 
  12   1   7       40.48       41.43      8.16 o 
  13   1   7       26.40       22.80      8.01 o 
 -13   2   7        0.58        4.48      6.11 o 
 -12   2   7       72.84       82.03     14.83 o 
 -11   2   7       32.21       27.92      6.54 o 
 -10   2   7        1.55       -1.79      3.63 o 
  -9   2   7      331.13      303.48      9.53 o 
  -8   2   7        8.30       18.31      4.18 o 
  -7   2   7       12.94       24.44      3.93 o 
  -6   2   7      381.03      400.32     14.77 o 
  -5   2   7      356.29      385.64      8.80 o 
  -4   2   7       60.77       48.40      4.23 o 
  -3   2   7      108.82      119.65      6.79 o 
  -2   2   7      460.86      430.77      6.02 o 
  -1   2   7      218.81      207.13      3.94 o 
   0   2   7      389.31      390.27      8.07 o 
   1   2   7      448.70      497.91      9.65 o 
   2   2   7       14.38        6.26      1.78 o 
   3   2   7       55.49       71.55      4.32 o 
   4   2   7      591.12      654.41     10.94 o 
   5   2   7      159.13      146.93      4.67 o 
   6   2   7      696.74      671.24     11.16 o 
   7   2   7        3.53       -0.25      2.24 o 
   8   2   7       99.33      112.09      5.06 o 
   9   2   7        0.69        2.28      3.27 o 
  10   2   7       24.31       30.09      4.47 o 
  11   2   7       41.30       47.49      6.29 o 
  12   2   7        0.33       -6.42      4.28 o 
 -12   3   7        2.73       -4.32      5.70 o 
 -11   3   7        2.52        0.82      4.82 o 
 -10   3   7        0.18       -4.04      3.87 o 
  -9   3   7       32.60       39.94      6.80 o 
  -8   3   7       10.09       12.73      6.07 o 
  -7   3   7        0.01        2.83      3.88 o 
  -6   3   7      303.47      257.32      8.64 o 
  -5   3   7      126.51      125.75      6.43 o 
  -4   3   7      122.09      107.72      4.80 o 
  -3   3   7      103.78      102.03      3.20 o 
  -2   3   7       60.21       60.73      5.07 o 
  -1   3   7       18.19       17.98      6.69 o 
   0   3   7        2.08        1.32      2.29 o 
   1   3   7       57.21       63.22      6.09 o 
   2   3   7        2.33        8.74      3.12 o 
   3   3   7      107.18      111.79      5.37 o 
   4   3   7       50.19       48.10      5.00 o 
   5   3   7      990.89      917.86     22.74 o 
   6   3   7      133.14      116.53      5.14 o 
   7   3   7       74.36       95.76      6.86 o 
   8   3   7        1.13       -6.57      4.52 o 
   9   3   7        0.40        2.11      4.30 o 
  10   3   7       38.32       33.41      6.07 o 
  11   3   7       12.88        8.86      5.05 o 
  12   3   7        9.14        3.88      5.99 o 
 -11   4   7        3.99       -3.77      5.76 o 
 -10   4   7       12.48        9.21     10.17 o 
  -9   4   7        1.40       -0.67      5.26 o 
  -8   4   7       51.77       82.46      9.26 o 
  -7   4   7       72.06       72.37      8.85 o 
  -6   4   7      246.26      252.87     11.37 o 
  -5   4   7      194.43      182.18     26.31 o 
  -4   4   7       35.83       43.25      4.54 o 
  -3   4   7       18.35       16.53      3.66 o 
  -2   4   7       42.52       61.16      6.15 o 
  -1   4   7        4.89       12.09      3.50 o 
   0   4   7       96.28      114.07      5.65 o 
   1   4   7      207.40      190.00      7.41 o 
   2   4   7      316.11      266.39      8.89 o 
   3   4   7        6.92       19.52      4.67 o 
   4   4   7        3.99       12.92      4.38 o 
   5   4   7      140.71      121.21      8.29 o 
   6   4   7        0.08        2.21      5.16 o 
   7   4   7       12.60        5.21      6.98 o 
   8   4   7        0.00        5.22      8.20 o 
   9   4   7        0.14       -4.27      4.49 o 
  10   4   7       21.88       19.73      6.09 o 
  -9   5   7        6.94       10.76      7.21 o 
  -8   5   7        6.01        2.80     10.22 o 
  -7   5   7        0.38       -5.35      5.13 o 
  -6   5   7       15.72       16.05      6.18 o 
  -5   5   7       27.05       36.61     14.11 o 
  -4   5   7        7.62       -2.58      5.02 o 
  -3   5   7       27.03       42.65     10.00 o 
  -2   5   7       19.02        9.68      4.07 o 
  -1   5   7       20.31       38.24      4.72 o 
   0   5   7        9.49        1.50      3.96 o 
   1   5   7      222.80      195.75      8.38 o 
   2   5   7       55.80       59.17      6.85 o 
   3   5   7        4.37        8.02      4.70 o 
   4   5   7       22.68       10.06      6.20 o 
   5   5   7       20.78       23.10      7.07 o 
   6   5   7        6.63       -0.33     10.56 o 
   7   5   7        0.06       -8.49      5.66 o 
   8   5   7        0.42       -3.10      6.41 o 
  -6   6   7        0.02       -9.52      6.34 o 
  -5   6   7        3.42        1.81      6.62 o 
  -4   6   7        9.30        2.43      6.19 o 
  -3   6   7       24.99       42.94      8.29 o 
  -2   6   7        0.04        1.56      6.08 o 
  -1   6   7        1.20       -4.82      4.20 o 
   0   6   7       13.39        4.60      5.64 o 
   1   6   7        0.45       -6.49      4.33 o 
   2   6   7        0.16       -6.09      4.06 o 
   3   6   7        0.99        1.21      6.19 o 
   4   6   7       12.87       25.68      8.16 o 
   5   6   7        0.13       -4.68     10.33 o 
 -12   0   8        1.73        5.47      8.31 o 
 -10   0   8       80.44      118.51     14.14 o 
  -8   0   8       22.99       22.25      6.37 o 
  -6   0   8      913.56      807.90     16.45 o 
  -4   0   8    10694.42    10637.74    143.80 o 
  -2   0   8     1544.98     1742.16     27.17 o 
   0   0   8     2075.75     2102.16     45.66 o 
   2   0   8       12.49        6.24      2.78 o 
   4   0   8       72.92       41.21      5.58 o 
   6   0   8     1498.72     1599.23     22.18 o 
   8   0   8      746.77      782.92     17.89 o 
  10   0   8        0.74       -3.89      4.02 o 
  12   0   8        4.37        2.92      8.44 o 
 -13   1   8       37.52       45.87      8.88 o 
 -12   1   8        8.80       -0.24      5.35 o 
 -11   1   8        5.17        0.98      4.80 o 
 -10   1   8      141.58      126.55      8.17 o 
  -9   1   8       18.55       29.93      4.63 o 
  -8   1   8       54.26       85.81      5.96 o 
  -7   1   8      225.20      193.49      6.42 o 
  -6   1   8        2.42        2.17      1.74 o 
  -5   1   8      335.45      342.81      7.06 o 
  -4   1   8     2700.26     2939.52     31.09 o 
  -3   1   8      185.00      209.17      5.01 o 
  -2   1   8       87.99      101.91      4.11 o 
  -1   1   8       46.75       61.80      4.78 o 
   0   1   8     1100.42     1403.05     18.87 o 
   1   1   8      967.50      920.80     13.64 o 
   2   1   8      182.25      228.72      5.55 o 
   3   1   8      440.98      390.28      6.68 o 
   4   1   8      752.83      694.33      9.19 o 
   5   1   8       21.17       27.48      3.00 o 
   6   1   8      200.13      206.09      4.89 o 
   7   1   8      615.85      582.85      9.11 o 
   8   1   8       76.54       86.43      4.09 o 
   9   1   8      442.66      449.26      8.42 o 
  10   1   8       30.55       29.86      5.91 o 
  11   1   8        1.99       -5.78      3.86 o 
  12   1   8        8.14        6.00      7.09 o 
  13   1   8        8.63        0.40      6.66 o 
 -13   2   8        3.21       -1.69      5.70 o 
 -12   2   8       76.25      101.86     15.41 o 
 -11   2   8       68.86       82.39     16.70 o 
 -10   2   8        1.10       -4.78      3.19 o 
  -9   2   8      300.52      297.56     10.39 o 
  -8   2   8        7.20       12.70      3.86 o 
  -7   2   8      308.33      302.36      8.59 o 
  -6   2   8      410.57      434.08      9.97 o 
  -5   2   8      163.43      160.27      5.64 o 
  -4   2   8       18.65       26.69      2.13 o 
  -3   2   8      239.83      233.19      8.50 o 
  -2   2   8     1307.88     1363.85     20.32 o 
  -1   2   8     3358.65     3565.48     36.43 o 
   0   2   8        0.35        1.96      1.42 o 
   1   2   8     1353.87     1427.63     20.62 o 
   2   2   8      270.02      298.13      7.40 o 
   3   2   8      379.40      363.29      6.80 o 
   4   2   8      425.98      391.06      7.45 o 
   5   2   8       10.05       11.11      2.36 o 
   6   2   8       39.49       48.25      4.83 o 
   7   2   8       97.61      101.69      4.07 o 
   8   2   8       32.93       26.42      3.97 o 
   9   2   8       80.92       80.88      6.03 o 
  10   2   8       84.36       83.71      6.36 o 
  11   2   8        5.71       -0.08      4.37 o 
  12   2   8        1.70        2.89      4.92 o 
 -12   3   8       21.46       20.82      6.53 o 
 -11   3   8       11.50        4.60      5.76 o 
 -10   3   8       20.78       17.46      5.05 o 
  -9   3   8      113.76      106.19      8.58 o 
  -8   3   8       69.97       94.46      7.20 o 
  -7   3   8      167.70      181.30      7.04 o 
  -6   3   8       77.70       72.95      6.23 o 
  -5   3   8      339.56      328.11     12.54 o 
  -4   3   8     1018.98     1005.76     16.40 o 
  -3   3   8        9.07        5.92      2.13 o 
  -2   3   8      349.04      406.84      7.87 o 
  -1   3   8       54.49       63.26      7.61 o 
   0   3   8       53.68       42.63      5.17 o 
   1   3   8       71.23       73.27      6.65 o 
   2   3   8       16.19        7.50      3.07 o 
   3   3   8       82.45       90.84      4.98 o 
   4   3   8      614.10      646.52     13.66 o 
   5   3   8      425.71      384.82     12.53 o 
   6   3   8      154.27      134.45      6.39 o 
   7   3   8        2.67        4.24      4.02 o 
   8   3   8        4.50        2.26      4.15 o 
   9   3   8       92.04       99.59      8.42 o 
  10   3   8        8.89       -0.61      4.67 o 
  11   3   8        0.13       -9.10      7.06 o 
 -11   4   8        0.60       -2.04      5.95 o 
 -10   4   8       13.01        3.62      6.15 o 
  -9   4   8        0.03        0.54      5.51 o 
  -8   4   8        0.09       -4.82      4.87 o 
  -7   4   8       23.05       30.25      6.77 o 
  -6   4   8       39.16       52.11      7.81 o 
  -5   4   8      190.25      187.16      9.82 o 
  -4   4   8       83.39       62.96      4.81 o 
  -3   4   8       13.67       17.07      3.71 o 
  -2   4   8        1.90        4.10      3.67 o 
  -1   4   8       20.49       14.60      3.63 o 
   0   4   8        5.12       -0.04      3.12 o 
   1   4   8      128.19      160.62      6.93 o 
   2   4   8        5.17        7.23      4.11 o 
   3   4   8      315.23      298.11      9.72 o 
   4   4   8      449.11      488.67     12.80 o 
   5   4   8       57.77       72.58      6.88 o 
   6   4   8       16.68       18.06      5.96 o 
   7   4   8        0.75        3.26      5.52 o 
   8   4   8       38.93       35.19     10.72 o 
   9   4   8        5.40        2.39      5.59 o 
  10   4   8        8.34       12.08      5.78 o 
  -9   5   8        5.93        9.67      6.45 o 
  -8   5   8        1.97        0.18      5.84 o 
  -7   5   8        0.26       -1.14      7.19 o 
  -6   5   8       10.06        0.34      5.82 o 
  -5   5   8       12.31       20.30      8.21 o 
  -4   5   8        1.53       -0.03      5.37 o 
  -3   5   8        1.10        3.53      5.42 o 
  -2   5   8        4.58        7.37      3.99 o 
  -1   5   8       25.30       19.50      4.24 o 
   0   5   8       33.25       46.56      7.66 o 
   1   5   8        8.11       11.69      4.60 o 
   2   5   8        1.83        7.49      4.41 o 
   3   5   8      105.28      117.66      7.51 o 
   4   5   8        0.14       -9.39      7.04 o 
   5   5   8       18.68        5.65      6.27 o 
   6   5   8        0.13       -4.81      5.77 o 
   7   5   8        0.24       -4.97      5.72 o 
   8   5   8        1.10       -4.84      6.08 o 
  -6   6   8        4.48       -9.20      6.13 o 
  -5   6   8        0.45        6.48      6.56 o 
  -4   6   8        1.70        3.66      5.91 o 
  -3   6   8        9.64       10.70      6.85 o 
  -2   6   8        4.83       -1.66      5.57 o 
  -1   6   8        0.41       -3.73      3.90 o 
   0   6   8        9.64        4.10      5.96 o 
   1   6   8       27.06       16.79      7.73 o 
   2   6   8        1.07       -6.32      4.48 o 
   3   6   8        0.07       -7.40      4.93 o 
   4   6   8        3.04        7.71      7.17 o 
   5   6   8        0.00       -0.96      7.05 o 
 -13   0   9        8.90       17.73      9.39 o 
 -11   0   9       24.95       24.53      8.42 o 
  -9   0   9      186.54      148.33     11.30 o 
  -7   0   9       76.22       74.89      7.55 o 
  -5   0   9      223.88      290.76      8.59 o 
  -3   0   9      165.71      137.36      5.50 o 
  -1   0   9     3782.06     3540.84     74.23 o 
   1   0   9     1271.87     1348.22     31.87 o 
   3   0   9      131.32      142.92      7.55 o 
   5   0   9     1230.75     1327.29     19.02 o 
   7   0   9       93.72       80.51      7.00 o 
   9   0   9      194.10      149.12      7.74 o 
  11   0   9       31.97       28.57      9.58 o 
  13   0   9       17.40        9.99     10.72 o 
 -13   1   9       25.33       35.73      9.39 o 
 -12   1   9       25.05       28.48      7.10 o 
 -11   1   9        0.08       -6.46      4.79 o 
 -10   1   9       33.69       23.51      6.51 o 
  -9   1   9       94.92       94.81      6.86 o 
  -8   1   9      151.17      162.55      7.91 o 
  -7   1   9       56.63       56.56      4.81 o 
  -6   1   9      164.59      165.61      4.54 o 
  -5   1   9        1.01        0.37      1.71 o 
  -4   1   9     1800.64     1943.86     24.06 o 
  -3   1   9      393.75      367.72      8.94 o 
  -2   1   9      538.30      605.51      8.95 o 
  -1   1   9      184.52      164.29      4.37 o 
   0   1   9     1677.58     1832.97     29.78 o 
   1   1   9      713.28      891.31     13.61 o 
   2   1   9      396.44      382.97     13.24 o 
   3   1   9      197.66      187.62      4.53 o 
   4   1   9       46.01       38.32      2.80 o 
   5   1   9      328.23      301.94      5.88 o 
   6   1   9      117.55      111.26      4.03 o 
   7   1   9       22.99       27.01      3.13 o 
   8   1   9       14.85       10.96      2.80 o 
   9   1   9      299.57      327.17      7.29 o 
  10   1   9        2.67       -2.93      3.71 o 
  11   1   9       29.16       27.45      5.72 o 
  12   1   9        2.30       -2.90      5.81 o 
 -13   2   9        5.05       -3.58      5.65 o 
 -12   2   9        2.59        6.10      6.01 o 
 -11   2   9        0.11        1.33      4.84 o 
 -10   2   9       12.91        9.65      4.19 o 
  -9   2   9        5.31        4.67      3.72 o 
  -8   2   9       36.70       40.45      4.98 o 
  -7   2   9       40.09       42.16      4.91 o 
  -6   2   9      272.55      259.13     10.15 o 
  -5   2   9      287.14      285.72      7.72 o 
  -4   2   9       17.51       18.73      2.28 o 
  -3   2   9       19.22       20.84      2.30 o 
  -2   2   9       27.33       46.23      4.75 o 
  -1   2   9      624.20      607.98      8.53 o 
   0   2   9        2.42        0.12      1.91 o 
   1   2   9     3298.36     3589.88     55.64 o 
   2   2   9       59.60       57.84      4.46 o 
   3   2   9       22.65       28.01      2.83 o 
   4   2   9      235.07      242.14      5.80 o 
   5   2   9      256.61      258.48      6.29 o 
   6   2   9       10.57        9.48      2.56 o 
   7   2   9        6.36        6.06      3.65 o 
   8   2   9       38.16       44.67      4.09 o 
   9   2   9       23.70       35.09      4.71 o 
  10   2   9       30.14       41.08      5.21 o 
  11   2   9       26.56       18.98      5.58 o 
  12   2   9       88.09      127.87     12.68 o 
 -12   3   9       10.36        6.26      6.24 o 
 -11   3   9        7.00        6.36      4.90 o 
 -10   3   9       10.47        7.38      4.56 o 
  -9   3   9        0.62        0.38      3.62 o 
  -8   3   9       87.87       91.54      7.66 o 
  -7   3   9       47.48       51.74      5.62 o 
  -6   3   9       19.25       19.69      4.05 o 
  -5   3   9      443.04      467.30     17.53 o 
  -4   3   9       13.31       17.03      5.10 o 
  -3   3   9       14.98        6.04      2.30 o 
  -2   3   9        4.03        0.30      1.93 o 
  -1   3   9        1.30        5.58      3.23 o 
   0   3   9      112.44      147.63      5.67 o 
   1   3   9      147.52      128.47      5.58 o 
   2   3   9      212.66      225.48      7.46 o 
   3   3   9       15.13       15.51      3.98 o 
   4   3   9      538.12      449.18     11.26 o 
   5   3   9        1.85       19.23      4.31 o 
   6   3   9        1.89       -0.41      3.32 o 
   7   3   9       10.33       14.71      6.06 o 
   8   3   9      135.16      127.04      9.11 o 
   9   3   9        0.09       -2.46      4.25 o 
  10   3   9        0.28       -4.20      4.56 o 
  11   3   9       25.14       29.76      6.29 o 
 -10   4   9        8.92        9.70      6.16 o 
  -9   4   9       36.89       41.70     17.51 o 
  -8   4   9       45.41       66.20      8.93 o 
  -7   4   9        7.68        3.98      5.11 o 
  -6   4   9        0.18       -4.36      4.40 o 
  -5   4   9        3.19       11.09      5.70 o 
  -4   4   9       37.43       61.08      5.47 o 
  -3   4   9       35.81       29.00      4.48 o 
  -2   4   9       21.06       37.55      4.04 o 
  -1   4   9      122.58      111.00      6.58 o 
   0   4   9        0.57       -2.00      3.19 o 
   1   4   9        6.30       11.41      5.03 o 
   2   4   9      118.17       97.39      6.00 o 
   3   4   9      119.24      103.13      7.98 o 
   4   4   9      170.23      148.72      7.50 o 
   5   4   9       46.17       36.82      7.08 o 
   6   4   9       81.18      137.55     16.21 o 
   7   4   9        0.39       -7.28      4.85 o 
   8   4   9       17.25        9.01      6.27 o 
   9   4   9        4.40        7.53      6.70 o 
  10   4   9       37.52       58.48     23.64 o 
  -8   5   9        6.04        7.53      6.36 o 
  -7   5   9        1.40       -2.76      7.00 o 
  -6   5   9        0.96       -6.68      6.65 o 
  -5   5   9        0.93       13.72      6.27 o 
  -4   5   9        7.70        4.28      5.73 o 
  -3   5   9        2.59       -1.75      3.54 o 
  -2   5   9       36.03       29.55      9.11 o 
  -1   5   9        1.36       -5.07      3.38 o 
   0   5   9       31.11       32.40      5.76 o 
   1   5   9        8.57       -0.13      4.35 o 
   2   5   9       14.36        0.53      4.33 o 
   3   5   9        0.55        0.45      4.32 o 
   4   5   9        3.48       -5.59      4.48 o 
   5   5   9        3.32       -0.55      5.63 o 
   6   5   9        2.12       -8.23      5.49 o 
   7   5   9       12.34       15.26      9.75 o 
   8   5   9        1.30       -0.20      6.76 o 
  -5   6   9        6.80       -7.48     10.08 o 
  -4   6   9        1.17        5.58     11.40 o 
  -3   6   9        0.00      -14.40      9.60 o 
  -2   6   9        0.18        2.28      9.29 o 
  -1   6   9       11.89       16.02      6.80 o 
   0   6   9        6.30        4.22      6.38 o 
   1   6   9        0.02       -1.64      4.78 o 
   2   6   9        0.01       -4.13      4.78 o 
   3   6   9        6.13        5.30      6.60 o 
   4   6   9       10.52        0.56      6.47 o 
   5   6   9        7.92       -6.66      6.43 o 
 -12   0  10       42.25       31.91     10.06 o 
 -10   0  10      501.04      517.16     22.62 o 
  -8   0  10       16.25        4.40      4.71 o 
  -6   0  10       44.91       60.09      4.38 o 
  -4   0  10     1381.68     1386.95     24.12 o 
  -2   0  10      433.04      400.97      9.81 o 
   0   0  10      111.61      159.57      7.86 o 
   2   0  10      614.00      676.56     19.47 o 
   4   0  10       17.32       16.55      3.54 o 
   6   0  10      226.90      278.74      7.26 o 
   8   0  10       12.09        9.17      5.92 o 
  10   0  10       27.93       33.77      6.15 o 
  12   0  10      104.21      133.40     17.79 o 
 -13   1  10        8.25       17.43      6.84 o 
 -12   1  10        0.44       -6.97      4.65 o 
 -11   1  10       29.53       31.44      6.55 o 
 -10   1  10        1.92        2.49      4.64 o 
  -9   1  10      121.30      125.43      8.92 o 
  -8   1  10        8.17        5.35      2.86 o 
  -7   1  10        0.28       -1.75      2.22 o 
  -6   1  10        2.70        3.72      2.46 o 
  -5   1  10      194.34      206.41      5.81 o 
  -4   1  10       58.81       44.93      3.04 o 
  -3   1  10     1196.78     1267.82     17.01 o 
  -2   1  10     1454.22     1441.12     24.39 o 
  -1   1  10     2596.29     2705.94     64.65 o 
   0   1  10     1960.79     2107.77     33.98 o 
   1   1  10     3265.33     3533.42    149.99 o 
   2   1  10      374.04      346.62      7.52 o 
   3   1  10      230.58      235.34      6.17 o 
   4   1  10        3.16        1.63      1.85 o 
   5   1  10       19.85       12.69      2.34 o 
   6   1  10      115.54      121.37      4.06 o 
   7   1  10       50.72       59.51      5.81 o 
   8   1  10        0.81       -3.15      2.24 o 
   9   1  10      458.43      405.80      8.18 o 
  10   1  10        6.06        6.58      4.41 o 
  11   1  10        2.55       -4.36      3.96 o 
  12   1  10        9.19        7.85      6.64 o 
 -12   2  10        8.40       11.02      5.77 o 
 -11   2  10       18.13       14.57      6.15 o 
 -10   2  10        1.83       -0.28      3.74 o 
  -9   2  10      129.64      108.97      6.54 o 
  -8   2  10      176.21      187.82      8.00 o 
  -7   2  10      238.21      201.91     10.78 o 
  -6   2  10      116.30      112.29      5.29 o 
  -5   2  10        2.53        2.18      2.69 o 
  -4   2  10      125.46      152.91      4.26 o 
  -3   2  10        0.69        1.08      1.65 o 
  -2   2  10      524.09      652.58     12.79 o 
  -1   2  10      291.29      323.25      8.57 o 
   0   2  10       94.61      152.58      3.84 o 
   1   2  10      147.59      160.83      6.20 o 
   2   2  10       52.19       57.59      4.08 o 
   3   2  10        2.81        1.97      3.70 o 
   4   2  10      233.73      206.65      5.48 o 
   5   2  10        4.00        7.38      2.59 o 
   6   2  10       61.20       42.98      5.78 o 
   7   2  10      237.12      229.64      8.11 o 
   8   2  10        0.42       -2.88      2.54 o 
   9   2  10       50.35       65.53      6.20 o 
  10   2  10      100.72      113.09      7.25 o 
  11   2  10       30.29       20.10      5.45 o 
  12   2  10        6.93        5.69      6.68 o 
 -12   3  10        4.85       -3.71      7.57 o 
 -11   3  10        2.90       -1.65      5.24 o 
 -10   3  10       68.26       63.35      8.92 o 
  -9   3  10       41.06       46.83      7.58 o 
  -8   3  10       33.55       34.47      7.01 o 
  -7   3  10      251.36      243.49     11.13 o 
  -6   3  10       91.60       98.89      8.23 o 
  -5   3  10      154.93      190.50     16.52 o 
  -4   3  10      184.58      147.92      8.56 o 
  -3   3  10        2.68       -2.49      2.29 o 
  -2   3  10       13.64        8.17      2.54 o 
  -1   3  10       53.66       58.04      4.62 o 
   0   3  10       24.90       20.18      3.75 o 
   1   3  10       34.44       37.27      4.39 o 
   2   3  10       47.23       73.10      8.91 o 
   3   3  10      459.33      466.88     29.73 o 
   4   3  10       39.58       80.34      6.55 o 
   5   3  10      344.74      298.84     11.27 o 
   6   3  10       13.70       19.89      4.42 o 
   7   3  10      231.38      223.70     10.74 o 
   8   3  10       81.28      102.01     13.54 o 
   9   3  10        3.31       -1.29      4.90 o 
  10   3  10       20.71       22.36      6.50 o 
  11   3  10        0.80        2.00      5.09 o 
 -10   4  10        9.19        5.31      5.89 o 
  -9   4  10       39.15       37.81      7.58 o 
  -8   4  10       38.29       35.93      7.69 o 
  -7   4  10       23.94       34.47      7.47 o 
  -6   4  10       53.02       57.39      9.53 o 
  -5   4  10       71.69       84.24      9.34 o 
  -4   4  10        1.05        1.96      5.06 o 
  -3   4  10        6.76        9.66      3.67 o 
  -2   4  10        2.63        1.64      2.67 o 
  -1   4  10        7.30        8.18      3.62 o 
   0   4  10       29.83       56.31      5.84 o 
   1   4  10      232.42      248.19     23.40 o 
   2   4  10        8.27       12.45      4.62 o 
   3   4  10      177.00      225.35     15.43 o 
   4   4  10       91.74      120.14      6.91 o 
   5   4  10       82.06      106.73     14.25 o 
   6   4  10        0.31        4.00      5.45 o 
   7   4  10       24.16       15.32      8.50 o 
   8   4  10       43.76       44.17     11.41 o 
   9   4  10        5.03        1.35      6.40 o 
  10   4  10        2.40       -1.28      6.39 o 
  -8   5  10        2.18       -3.31      5.80 o 
  -7   5  10        2.96       -3.75      5.41 o 
  -6   5  10        6.00       -1.45      5.97 o 
  -5   5  10        8.46        2.96      6.00 o 
  -4   5  10       15.97        4.87     10.53 o 
  -3   5  10        0.10       -2.88      3.73 o 
  -2   5  10        0.90        1.43      4.15 o 
  -1   5  10        1.41       -6.40      4.34 o 
   0   5  10       11.75        6.72      5.02 o 
   1   5  10        5.11       -4.78      4.39 o 
   2   5  10       27.96       36.15      7.09 o 
   3   5  10        0.19       -4.76      4.99 o 
   4   5  10       11.00        3.98      8.16 o 
   5   5  10        0.23        1.54      6.54 o 
   6   5  10        9.92        3.88      7.21 o 
   7   5  10        0.00        3.92      7.07 o 
  -5   6  10       13.41        7.55     12.56 o 
  -4   6  10       11.43       30.77     13.71 o 
  -3   6  10        6.44        3.03     11.20 o 
  -2   6  10        0.95       11.74     10.37 o 
  -1   6  10        0.15       -1.31      5.35 o 
   0   6  10        0.95       -0.16      5.94 o 
   1   6  10        3.15       -1.41      6.05 o 
   2   6  10        2.37       -4.29      6.99 o 
   3   6  10        0.51       -5.12      8.44 o 
   4   6  10        7.00        8.34      9.93 o 
 -13   0  11       42.30       40.39     11.55 o 
 -11   0  11       42.44       60.58     11.15 o 
  -9   0  11        3.71        2.41      5.72 o 
  -7   0  11      188.40      182.10      7.49 o 
  -5   0  11       69.46       59.40      5.46 o 
  -3   0  11       14.45        1.21      2.70 o 
  -1   0  11        2.04        1.22      3.48 o 
   1   0  11     1486.43     1564.85     37.44 o 
   3   0  11     2194.98     2220.29     50.96 o 
   5   0  11     1359.51     1387.70     25.68 o 
   7   0  11       82.06       69.81     10.38 o 
   9   0  11       25.49       33.89     11.73 o 
  11   0  11       14.85       30.73     10.57 o 
 -13   1  11        2.56        5.30      6.19 o 
 -12   1  11        0.48       -0.29      5.27 o 
 -11   1  11       11.86        3.70      5.13 o 
 -10   1  11      184.62      188.22     12.49 o 
  -9   1  11       99.21      103.40      7.25 o 
  -8   1  11       15.85       20.49      4.11 o 
  -7   1  11        1.77        6.23      2.92 o 
  -6   1  11       45.28       51.94      4.70 o 
  -5   1  11      153.27      171.32      4.83 o 
  -4   1  11       71.18       64.03      7.28 o 
  -3   1  11      275.38      280.99      8.96 o 
  -2   1  11       28.08       48.99      5.44 o 
  -1   1  11      669.45      694.04     14.81 o 
   0   1  11      150.35      136.50      5.89 o 
   1   1  11      189.92      270.86      8.21 o 
   2   1  11       31.46       52.33      3.65 o 
   3   1  11       44.41       58.40      3.90 o 
   4   1  11      700.93      718.14     14.48 o 
   5   1  11      330.21      334.98      7.59 o 
   6   1  11      176.38      171.98      4.84 o 
   7   1  11       13.46       12.27      2.77 o 
   8   1  11       25.81       26.76      3.57 o 
   9   1  11        1.48        7.33      3.42 o 
  10   1  11       38.78       47.59      6.24 o 
  11   1  11        0.48       -0.13      4.22 o 
  12   1  11       38.39       40.63      6.63 o 
 -12   2  11       29.77       14.45      6.72 o 
 -11   2  11        4.33        4.87      9.24 o 
 -10   2  11        3.88        2.55      3.99 o 
  -9   2  11      105.64      112.71      7.73 o 
  -8   2  11       86.20       91.65      7.54 o 
  -7   2  11        1.69       -3.88      2.59 o 
  -6   2  11        3.25        1.17      2.78 o 
  -5   2  11      104.89      103.20      4.97 o 
  -4   2  11       82.97       73.39      4.30 o 
  -3   2  11        3.30        6.28      2.22 o 
  -2   2  11       38.81       48.08      3.48 o 
  -1   2  11        0.17       -1.00      1.81 o 
   0   2  11     1075.64      929.70     13.37 o 
   1   2  11      235.71      255.84      7.06 o 
   2   2  11      224.10      238.74      8.55 o 
   3   2  11       13.84        6.09      2.75 o 
   4   2  11       14.45       10.71      2.64 o 
   5   2  11        4.34        4.14      2.57 o 
   6   2  11       45.08       46.19      4.32 o 
   7   2  11       15.57       14.83      3.16 o 
   8   2  11      178.39      167.57      6.60 o 
   9   2  11        7.45       12.27      3.83 o 
  10   2  11       13.64       18.50      5.10 o 
  11   2  11       37.57       40.00      7.93 o 
 -11   3  11        2.87        2.73      6.31 o 
 -10   3  11        0.42        2.18      5.30 o 
  -9   3  11       27.18       47.47      7.97 o 
  -8   3  11       49.96       75.43      9.24 o 
  -7   3  11       19.20       16.08      6.37 o 
  -6   3  11      200.65      155.38      9.26 o 
  -5   3  11      192.25      194.91     15.02 o 
  -4   3  11      110.66      114.23      8.92 o 
  -3   3  11       69.82       64.80      6.62 o 
  -2   3  11        5.52        6.70      2.56 o 
  -1   3  11      145.32      168.14      6.00 o 
   0   3  11      143.47      122.28      5.37 o 
   1   3  11      386.12      459.63     19.11 o 
   2   3  11        9.24        7.62      3.17 o 
   3   3  11        4.27        4.07      3.37 o 
   4   3  11       84.11      119.64      6.40 o 
   5   3  11        1.08        6.69      4.87 o 
   6   3  11      431.05      348.31     24.35 o 
   7   3  11       46.87       62.80      9.14 o 
   8   3  11       19.75       29.11      6.98 o 
   9   3  11       21.80       26.51      6.69 o 
  10   3  11        0.17       -5.05      4.50 o 
  11   3  11       12.12       12.26      5.95 o 
 -10   4  11        5.69        6.82      6.25 o 
  -9   4  11        0.98       -0.39      4.96 o 
  -8   4  11       24.14       55.15     12.26 o 
  -7   4  11       33.99       31.07      7.38 o 
  -6   4  11       19.95       31.03      7.57 o 
  -5   4  11      408.91      363.59     14.53 o 
  -4   4  11      225.40      221.23     11.49 o 
  -3   4  11       30.13       37.21      5.16 o 
  -2   4  11        3.67       -0.42      3.19 o 
  -1   4  11        0.69        0.31      3.32 o 
   0   4  11      138.67      175.82     16.97 o 
   1   4  11       41.20       28.22      5.31 o 
   2   4  11       13.73       12.32      5.80 o 
   3   4  11       38.27       46.32      6.32 o 
   4   4  11        9.85       18.32      4.87 o 
   5   4  11      154.52      130.10      9.16 o 
   6   4  11       94.04      103.46     10.34 o 
   7   4  11        1.17        1.70      5.67 o 
   8   4  11        0.74       -0.93      8.92 o 
   9   4  11        0.00        2.97      6.44 o 
  -8   5  11       18.72       15.47      6.69 o 
  -7   5  11       20.29       40.45      8.83 o 
  -6   5  11        6.06       -2.15      5.48 o 
  -5   5  11       61.03       63.93      9.83 o 
  -4   5  11       26.09       28.49      8.17 o 
  -3   5  11       11.19       12.74      4.45 o 
  -2   5  11        1.74       -2.92      3.82 o 
  -1   5  11       44.87       57.41      8.16 o 
   0   5  11       12.23        8.14      4.82 o 
   1   5  11        0.79       -5.07      6.95 o 
   2   5  11        3.58       -0.28      4.53 o 
   3   5  11        5.34       -7.95      5.30 o 
   4   5  11        7.49       12.33      5.52 o 
   5   5  11        1.41        4.45     10.03 o 
   6   5  11        0.87        3.70      6.81 o 
   7   5  11        2.59        3.01      6.87 o 
  -4   6  11       13.85       18.76     13.04 o 
  -3   6  11        0.00       -7.48     10.12 o 
  -2   6  11        6.56        8.06     12.07 o 
  -1   6  11       10.76       13.29      8.05 o 
   0   6  11        3.24       -2.81      8.85 o 
   1   6  11        5.46        4.81      5.74 o 
   2   6  11        1.42       -5.14      5.55 o 
   3   6  11        0.30       -5.81      7.14 o 
 -12   0  12        0.22       -2.14      7.44 o 
 -10   0  12       50.59       46.24     10.01 o 
  -8   0  12      228.78      214.34     13.19 o 
  -6   0  12       28.84       21.84      4.16 o 
  -4   0  12        0.55        0.86      5.41 o 
  -2   0  12      125.87      129.40      5.88 o 
   0   0  12      150.78      162.80      8.75 o 
   2   0  12        0.10        3.81      3.71 o 
   4   0  12       36.60       49.20      7.38 o 
   6   0  12      101.16      125.91      6.83 o 
   8   0  12       28.52       18.36      5.23 o 
  10   0  12        4.16        5.42      5.19 o 
  12   0  12       15.97       26.99     11.96 o 
 -13   1  12        1.35        4.07      6.20 o 
 -12   1  12        0.37       -2.37      5.26 o 
 -11   1  12       11.42        9.44      5.60 o 
 -10   1  12       94.50      105.18      9.61 o 
  -9   1  12      445.24      438.26     14.12 o 
  -8   1  12       12.35        6.44      3.46 o 
  -7   1  12        5.77        2.89      2.76 o 
  -6   1  12       28.67       25.96      3.82 o 
  -5   1  12       24.17       30.54      3.16 o 
  -4   1  12      692.07      619.82     10.05 o 
  -3   1  12      148.80      135.77      4.27 o 
  -2   1  12       49.96       42.59      6.30 o 
  -1   1  12     1568.83     1692.08     48.70 o 
   0   1  12       50.06       46.04      4.86 o 
   1   1  12       99.66      139.78      6.05 o 
   2   1  12        7.93       13.73      3.49 o 
   3   1  12       68.69       60.25      3.58 o 
   4   1  12       22.64       19.89      3.23 o 
   5   1  12       28.81       37.08      3.53 o 
   6   1  12       62.20       70.05      4.12 o 
   7   1  12       21.30       29.56      3.46 o 
   8   1  12        4.91        1.44      2.69 o 
   9   1  12       10.03       11.15      3.71 o 
  10   1  12        0.05        0.13      4.08 o 
  11   1  12        0.74       -2.76      4.51 o 
  12   1  12        7.05        0.81      5.59 o 
 -12   2  12       31.30       38.88      7.49 o 
 -11   2  12        7.65        8.50      5.83 o 
 -10   2  12       59.21       49.36      7.51 o 
  -9   2  12       28.74       41.44      7.25 o 
  -8   2  12        0.42        1.87      3.84 o 
  -7   2  12        7.30        5.80      3.59 o 
  -6   2  12       66.76       86.14      7.13 o 
  -5   2  12       18.93       23.21      7.07 o 
  -4   2  12       65.12       60.17      3.57 o 
  -3   2  12      503.49      505.71     13.78 o 
  -2   2  12       43.66       36.08      3.55 o 
  -1   2  12       99.41      127.68      6.87 o 
   0   2  12       37.66       59.16      2.96 o 
   1   2  12     1052.09     1024.35     43.03 o 
   2   2  12       61.41       69.59      4.42 o 
   3   2  12       12.74        9.04      3.00 o 
   4   2  12       30.22       34.03      4.44 o 
   5   2  12      324.58      325.76      7.93 o 
   6   2  12        5.97        3.16      2.88 o 
   7   2  12        1.81       12.65      3.95 o 
   8   2  12       20.79       22.65      4.14 o 
   9   2  12      160.20      150.67      7.46 o 
  10   2  12        0.82        0.98     10.32 o 
  11   2  12       22.22       26.05      9.33 o 
 -11   3  12       15.28       20.21      9.41 o 
 -10   3  12        0.03       -7.26      4.84 o 
  -9   3  12       54.60       50.55      8.88 o 
  -8   3  12       18.06       38.74      7.54 o 
  -7   3  12      124.42      128.82      8.96 o 
  -6   3  12      107.22      126.51     16.58 o 
  -5   3  12       54.18      106.29     10.29 o 
  -4   3  12       80.46      123.64     20.67 o 
  -3   3  12        3.06        5.32      3.27 o 
  -2   3  12       65.20       74.87      5.97 o 
  -1   3  12        9.15        7.38      2.88 o 
   0   3  12        0.24        3.11      3.03 o 
   1   3  12       26.49       16.45      3.79 o 
   2   3  12       14.48        4.08      3.31 o 
   3   3  12        2.41       -1.19      3.17 o 
   4   3  12      639.68      619.21     32.74 o 
   5   3  12      354.89      354.37     23.03 o 
   6   3  12        2.98        3.96      4.02 o 
   7   3  12       49.96       51.61      6.00 o 
   8   3  12        0.12        3.75      5.61 o 
   9   3  12       14.24        7.31      5.93 o 
  10   3  12       34.30       30.28      7.47 o 
 -10   4  12        3.41        2.91      5.82 o 
  -9   4  12       17.05       27.60      7.64 o 
  -8   4  12        0.69       -0.08      5.45 o 
  -7   4  12       21.17       26.62      7.81 o 
  -6   4  12        0.15       -1.08      5.58 o 
  -5   4  12      235.97      241.58     12.25 o 
  -4   4  12      123.58      129.42     10.48 o 
  -3   4  12        1.90       -4.02      4.75 o 
  -2   4  12        2.07        4.96      4.01 o 
  -1   4  12        7.21        3.36      3.40 o 
   0   4  12       19.57       18.85      4.45 o 
   1   4  12        4.64        0.69      3.82 o 
   2   4  12        5.30        0.14      4.21 o 
   3   4  12        2.33       -3.34      3.70 o 
   4   4  12       19.00       33.56      5.74 o 
   5   4  12        3.07        6.22      4.34 o 
   6   4  12       11.41       24.99      9.90 o 
   7   4  12        0.47        1.33      8.27 o 
   8   4  12        5.18        5.67      6.31 o 
   9   4  12       21.90       19.76      7.68 o 
  -8   5  12        3.02       -3.48      5.73 o 
  -7   5  12        1.69        1.74      6.89 o 
  -6   5  12        7.12       17.39      7.25 o 
  -5   5  12       11.32        5.16      6.61 o 
  -4   5  12        3.81       -5.28      6.44 o 
  -3   5  12        0.02       -2.45      4.36 o 
  -2   5  12        3.62       -2.68      4.25 o 
  -1   5  12       76.01       89.82      9.48 o 
   0   5  12       17.41       16.84      5.04 o 
   1   5  12        2.49       -6.33      4.59 o 
   2   5  12        5.52        3.31      6.75 o 
   3   5  12        0.02       -6.83      4.55 o 
   4   5  12        0.25        0.42      4.67 o 
   5   5  12        2.13        2.02      6.40 o 
   6   5  12        0.23       -7.93      6.14 o 
   7   5  12        2.48        5.44     10.28 o 
  -3   6  12        0.28      -11.45     10.14 o 
  -2   6  12        1.97        4.91     11.94 o 
  -1   6  12        6.57        5.13      5.97 o 
   0   6  12        0.69       -2.13      5.79 o 
   1   6  12        1.77       -1.65      5.94 o 
   2   6  12        7.62        6.57      6.46 o 
 -11   0  13       42.13       64.87     12.19 o 
  -9   0  13       17.15       14.87      7.03 o 
  -7   0  13      140.69      111.21      9.21 o 
  -5   0  13      465.89      451.32     12.20 o 
  -3   0  13     2199.64     2223.29     36.33 o 
  -1   0  13      521.27      486.14     16.90 o 
   1   0  13       11.29       12.92      4.71 o 
   3   0  13      267.26      269.99     12.36 o 
   5   0  13     1090.77     1061.91     30.37 o 
   7   0  13      285.51      250.51      9.96 o 
   9   0  13        4.21        4.08      4.90 o 
  11   0  13        0.24       -0.02      7.77 o 
 -12   1  13        4.39       -1.29      5.93 o 
 -11   1  13        5.81       -3.38      4.61 o 
 -10   1  13        0.56        2.76      4.76 o 
  -9   1  13       30.49       49.71     12.91 o 
  -8   1  13       59.80       78.87      6.37 o 
  -7   1  13        6.85        3.74      3.27 o 
  -6   1  13        3.57        4.46      3.56 o 
  -5   1  13       14.82        8.19      2.57 o 
  -4   1  13      272.88      267.08      6.30 o 
  -3   1  13        1.01       -1.06      1.86 o 
  -2   1  13       15.51       13.34      2.56 o 
  -1   1  13        7.12       13.78      2.65 o 
   0   1  13      549.56      544.46     29.31 o 
   1   1  13        0.28        4.07      3.04 o 
   2   1  13      159.10      164.31     13.82 o 
   3   1  13       21.83       17.40      4.00 o 
   4   1  13      373.57      380.48      9.00 o 
   5   1  13       11.94        8.88      3.11 o 
   6   1  13      574.10      543.33     10.14 o 
   7   1  13       49.27       42.65      3.89 o 
   8   1  13      164.74      174.71      6.29 o 
   9   1  13        3.38        1.86      3.47 o 
  10   1  13        1.71       -1.00      4.51 o 
  11   1  13        4.53        1.25      4.87 o 
 -12   2  13        0.00       -3.95      5.28 o 
 -11   2  13       19.52       13.61      9.08 o 
 -10   2  13       40.41       41.42      7.33 o 
  -9   2  13        0.06       -4.28      3.60 o 
  -8   2  13      113.87      114.38      6.91 o 
  -7   2  13        0.75        3.77      3.56 o 
  -6   2  13      335.64      315.86      9.26 o 
  -5   2  13       73.73       68.44      5.12 o 
  -4   2  13       38.13       46.41      4.24 o 
  -3   2  13       13.87       22.07      3.03 o 
  -2   2  13       38.71       54.94      3.68 o 
  -1   2  13      845.84      757.81     24.38 o 
   0   2  13       57.19       52.89      6.58 o 
   1   2  13      196.94      209.81      6.66 o 
   2   2  13      267.64      229.18      7.09 o 
   3   2  13       27.66       19.65      3.92 o 
   4   2  13       38.57       36.60      4.71 o 
   5   2  13        4.08        2.61      3.14 o 
   6   2  13       82.14       78.37      6.32 o 
   7   2  13      373.73      364.49     17.40 o 
   8   2  13       28.85       33.06      7.11 o 
   9   2  13       93.37      120.20      8.43 o 
  10   2  13        5.55       -3.05      5.80 o 
  11   2  13       14.40       11.53      6.78 o 
 -11   3  13        8.14       11.03      8.46 o 
 -10   3  13        4.52        2.49      6.34 o 
  -9   3  13        4.28        5.04      5.98 o 
  -8   3  13       73.92       72.16      9.14 o 
  -7   3  13      134.14      140.35      9.45 o 
  -6   3  13       24.03       31.30      7.30 o 
  -5   3  13      309.05      356.03     14.06 o 
  -4   3  13      136.14      113.22      9.02 o 
  -3   3  13        4.81       -5.89      3.93 o 
  -2   3  13      139.20      160.12      6.45 o 
  -1   3  13        0.82       -2.15      2.53 o 
   0   3  13      110.99       98.28      5.44 o 
   1   3  13       81.55       74.81      9.01 o 
   2   3  13      104.31      100.50     10.24 o 
   3   3  13       15.04       23.99      4.64 o 
   4   3  13       50.72       58.14      6.69 o 
   5   3  13       84.08       79.32      6.95 o 
   6   3  13       80.54       94.84     18.66 o 
   7   3  13       23.86       37.69      7.03 o 
   8   3  13        0.18       -0.29      5.53 o 
   9   3  13        2.75       -6.94      5.32 o 
  10   3  13        3.06       -0.77      6.69 o 
  -9   4  13        9.83        3.66      6.95 o 
  -8   4  13        2.16       -3.74      5.50 o 
  -7   4  13        2.21       -5.15      5.27 o 
  -6   4  13        1.21       -0.80      5.57 o 
  -5   4  13        1.11       -3.56      5.64 o 
  -4   4  13      175.32      215.85     12.93 o 
  -3   4  13       31.67       31.15      7.71 o 
  -2   4  13        1.93        6.20      4.11 o 
  -1   4  13       14.62       17.07      4.20 o 
   0   4  13        3.72       -3.49      3.34 o 
   1   4  13        0.43       -4.91      3.50 o 
   2   4  13       15.83       27.75      5.10 o 
   3   4  13        3.93        2.34      4.09 o 
   4   4  13        0.44        2.98      4.05 o 
   5   4  13       27.21       22.61      5.74 o 
   6   4  13        4.51        0.51      5.52 o 
   7   4  13        2.48        8.47      8.41 o 
   8   4  13       63.85       52.49     18.59 o 
  -7   5  13        3.27       -1.54      6.63 o 
  -6   5  13        5.58        8.80      6.84 o 
  -5   5  13       11.12       28.49      8.42 o 
  -4   5  13       14.73        8.47      6.90 o 
  -3   5  13       33.73       39.89      6.37 o 
  -2   5  13       58.34       56.49      6.94 o 
  -1   5  13        0.02       -4.16      4.44 o 
   0   5  13       53.19       66.52     19.39 o 
   1   5  13        0.01        1.32      4.74 o 
   2   5  13        8.30       -4.94      4.33 o 
   3   5  13       18.40       30.81      6.82 o 
   4   5  13        0.64        1.82      4.98 o 
   5   5  13        0.43       -5.65      6.08 o 
   6   5  13        0.00       -4.34      6.52 o 
  -2   6  13        3.58        2.77      8.60 o 
  -1   6  13        4.65        0.35      5.22 o 
   0   6  13        0.01       -1.71      6.18 o 
   1   6  13        2.60        1.20      6.57 o 
 -12   0  14       11.56        4.69      7.61 o 
 -10   0  14       89.33       94.71     13.06 o 
  -8   0  14        1.66       -4.95      4.48 o 
  -6   0  14       63.94       83.36      7.03 o 
  -4   0  14      732.04      742.91     23.49 o 
  -2   0  14        4.32       -1.80      2.76 o 
   0   0  14      112.11       87.85      7.32 o 
   2   0  14      136.13      147.10      9.19 o 
   4   0  14       45.83       40.56      7.53 o 
   6   0  14        5.89        3.73      5.41 o 
   8   0  14       69.17       85.19     12.42 o 
  10   0  14       24.70       11.47      6.08 o 
 -12   1  14        2.69       -5.98      8.85 o 
 -11   1  14        0.03       -6.67      4.44 o 
 -10   1  14        0.15       -2.15      4.62 o 
  -9   1  14       61.26       73.29      7.94 o 
  -8   1  14       43.86       35.37      4.95 o 
  -7   1  14        8.98        6.13      3.29 o 
  -6   1  14        6.92        2.39      2.79 o 
  -5   1  14      209.30      216.90      5.99 o 
  -4   1  14      113.06       95.76      4.11 o 
  -3   1  14       82.86       87.97      4.00 o 
  -2   1  14        0.04       -0.28      1.95 o 
  -1   1  14      419.73      421.47      9.06 o 
   0   1  14      341.94      298.09      9.45 o 
   1   1  14       15.86       18.06      3.99 o 
   2   1  14       69.29       62.21      4.87 o 
   3   1  14       56.66       73.35      8.07 o 
   4   1  14       61.48       78.02      8.01 o 
   5   1  14      160.35      158.57      6.10 o 
   6   1  14        6.50       21.47      3.46 o 
   7   1  14        9.50       11.07      3.30 o 
   8   1  14      133.78      134.76      5.12 o 
   9   1  14        0.06       -2.64      3.18 o 
  10   1  14        0.16        0.76      4.73 o 
  11   1  14        7.95       11.03      5.89 o 
 -11   2  14        5.73       -0.37      5.59 o 
 -10   2  14       20.70        3.91      4.72 o 
  -9   2  14       50.50       54.48      6.33 o 
  -8   2  14       63.51       94.05      7.20 o 
  -7   2  14       30.31       27.43      5.31 o 
  -6   2  14       35.48       32.23      4.87 o 
  -5   2  14      179.42      178.36      8.78 o 
  -4   2  14      422.08      442.03     19.25 o 
  -3   2  14        5.13       -2.17      2.45 o 
  -2   2  14      185.09      194.11     13.29 o 
  -1   2  14      203.30      195.60     18.38 o 
   0   2  14      753.23      783.64     42.28 o 
   1   2  14      141.22      146.53     11.58 o 
   2   2  14       63.11       80.24      5.18 o 
   3   2  14       77.52       83.14      4.87 o 
   4   2  14      199.55      227.22      8.89 o 
   5   2  14       29.98       59.76      5.89 o 
   6   2  14      238.63      221.53      8.00 o 
   7   2  14      138.14      134.04      7.99 o 
   8   2  14        0.53        4.02      4.06 o 
   9   2  14       18.78       26.07      6.51 o 
  10   2  14        1.53       -4.67      5.31 o 
 -11   3  14        0.02       -9.85      7.49 o 
 -10   3  14        1.75       -1.01      5.73 o 
  -9   3  14       12.86        8.15      6.41 o 
  -8   3  14        1.19       -2.73      5.22 o 
  -7   3  14       68.88       84.22     14.47 o 
  -6   3  14      204.35      208.06     11.32 o 
  -5   3  14      100.04      126.68     10.19 o 
  -4   3  14       63.78       40.00      7.61 o 
  -3   3  14       38.08       14.97     10.09 o 
  -2   3  14        2.73        2.33      3.52 o 
  -1   3  14        3.21       12.69      4.37 o 
   0   3  14       71.36       81.11      5.09 o 
   1   3  14        1.61        1.58      3.47 o 
   2   3  14        4.17       -4.34      3.19 o 
   3   3  14        9.89       17.45      4.46 o 
   4   3  14        0.07       -0.98      3.90 o 
   5   3  14       52.58       63.72     15.52 o 
   6   3  14        4.21        0.62      5.27 o 
   7   3  14        4.53       -3.01      3.89 o 
   8   3  14        2.63        1.41      5.32 o 
   9   3  14       16.91        6.71      6.14 o 
  10   3  14       46.25       83.69     13.38 o 
  -9   4  14        1.71       -5.01      6.02 o 
  -8   4  14        0.44       -4.33      5.82 o 
  -7   4  14        3.97       -8.08      5.39 o 
  -6   4  14        1.08        5.05      6.14 o 
  -5   4  14        9.26       14.19      8.69 o 
  -4   4  14        2.53       -0.48      6.73 o 
  -3   4  14        4.76       10.75      6.58 o 
  -2   4  14        2.59       -0.09      5.99 o 
  -1   4  14       43.07       46.34      5.61 o 
   0   4  14        1.51       -2.56      3.76 o 
   1   4  14        0.76        5.22      4.24 o 
   2   4  14        0.81        5.08      4.22 o 
   3   4  14       16.48       21.08      5.33 o 
   4   4  14        5.33       -4.29      3.86 o 
   5   4  14       10.59       11.24      5.97 o 
   6   4  14        0.24       -7.44      5.09 o 
   7   4  14       34.02       45.08      8.27 o 
   8   4  14        3.57        5.98      8.39 o 
  -7   5  14        0.16       -5.60      6.42 o 
  -6   5  14        0.33       -6.29      6.59 o 
  -5   5  14        1.38       -4.03      6.87 o 
  -4   5  14        2.48       -2.38      6.71 o 
  -3   5  14       46.47       50.35     23.29 o 
  -2   5  14        0.33       -3.49      4.47 o 
  -1   5  14       17.02       22.77      6.68 o 
   0   5  14       24.36       35.09      6.84 o 
   1   5  14        0.01       -2.11      4.59 o 
   2   5  14        0.63       -2.71      4.20 o 
   3   5  14        5.52        3.36      5.38 o 
   4   5  14        0.57        2.83      5.00 o 
   5   5  14        6.04        5.97      7.21 o 
   6   5  14        0.11       -0.40      6.67 o 
 -11   0  15        3.26        3.84      7.42 o 
  -9   0  15        9.41        3.63      6.16 o 
  -7   0  15        0.91       -2.05      4.44 o 
  -5   0  15      156.22      144.63      7.28 o 
  -3   0  15      149.93      138.50      6.88 o 
  -1   0  15       70.33       73.36      9.45 o 
   1   0  15       63.45       70.47      8.71 o 
   3   0  15      202.28      218.64     11.94 o 
   5   0  15        5.43       -4.00      5.16 o 
   7   0  15        3.18       -5.02      5.49 o 
   9   0  15       82.24      112.75     19.44 o 
  11   0  15       39.51       49.58      8.68 o 
 -12   1  15        0.90       -5.85      5.30 o 
 -11   1  15        0.67       -5.86      4.31 o 
 -10   1  15       50.15       55.44      7.68 o 
  -9   1  15        1.27        9.57      4.68 o 
  -8   1  15        5.66        0.64      3.54 o 
  -7   1  15       27.58       14.35      4.26 o 
  -6   1  15       71.56       82.92      5.28 o 
  -5   1  15       27.55       31.17      3.65 o 
  -4   1  15        4.58       13.74      3.07 o 
  -3   1  15       48.46       42.94      5.54 o 
  -2   1  15       65.70       72.38      4.24 o 
  -1   1  15        2.62        2.16      2.57 o 
   0   1  15      302.08      327.17     10.23 o 
   1   1  15       51.00       72.10      6.62 o 
   2   1  15      195.34      181.07      7.74 o 
   3   1  15        5.49       -1.90      3.28 o 
   4   1  15        5.55       -2.44      3.40 o 
   5   1  15      189.79      186.91      8.44 o 
   6   1  15        6.19        2.93      4.13 o 
   7   1  15      102.11      108.24      4.98 o 
   8   1  15       51.36       58.63      5.36 o 
   9   1  15        9.09        8.34      3.98 o 
  10   1  15       30.15       31.06      5.23 o 
  11   1  15       28.77       45.53      7.42 o 
 -11   2  15        0.76       -2.08      5.27 o 
 -10   2  15       28.15       17.38      6.13 o 
  -9   2  15       52.28       67.99      6.76 o 
  -8   2  15       52.61       69.18      6.56 o 
  -7   2  15        1.91        5.63      3.93 o 
  -6   2  15      118.90      106.64      9.79 o 
  -5   2  15       30.43       19.86      4.54 o 
  -4   2  15      108.24       99.53     17.27 o 
  -3   2  15        8.16        5.59      3.40 o 
  -2   2  15        0.54       -2.08      2.82 o 
  -1   2  15       12.68       18.98      4.63 o 
   0   2  15       68.46       91.54     11.50 o 
   1   2  15       27.24       49.55      8.18 o 
   2   2  15       15.54       16.63      4.05 o 
   3   2  15       22.35       20.47      4.04 o 
   4   2  15        6.96       16.67      4.25 o 
   5   2  15        3.64        1.23      3.57 o 
   6   2  15        1.03       -0.99      3.65 o 
   7   2  15       13.87       16.48      4.62 o 
   8   2  15       15.03       14.65      4.72 o 
   9   2  15      121.42       98.75     11.07 o 
  10   2  15        1.29       -2.57      7.57 o 
 -10   3  15       21.33       20.44      8.06 o 
  -9   3  15        0.74        1.67      5.61 o 
  -8   3  15        8.52        9.70      5.91 o 
  -7   3  15        4.17       -7.40      4.93 o 
  -6   3  15        4.36        2.85      6.07 o 
  -5   3  15       86.68      102.02     11.07 o 
  -4   3  15        7.87       13.73      6.52 o 
  -3   3  15        6.63        5.44      5.42 o 
  -2   3  15        0.80       -1.56      3.31 o 
  -1   3  15       18.67        9.53      4.50 o 
   0   3  15        8.11        0.04      3.14 o 
   1   3  15      382.56      387.32     10.41 o 
   2   3  15        2.36        3.50      5.25 o 
   3   3  15        6.29       19.16      4.38 o 
   4   3  15       46.69       46.60      5.69 o 
   5   3  15        0.09       -3.03      3.74 o 
   6   3  15       27.87       13.76      5.23 o 
   7   3  15       22.96       21.85      5.16 o 
   8   3  15        7.25       -0.87      5.33 o 
   9   3  15        0.50       -5.08      5.14 o 
  -9   4  15        0.72        3.08      8.19 o 
  -8   4  15        0.68       -0.36      6.09 o 
  -7   4  15        0.10       -4.53      5.55 o 
  -6   4  15        2.40       -1.35      6.76 o 
  -5   4  15       53.10       38.34     11.26 o 
  -4   4  15        3.11       -1.27      9.22 o 
  -3   4  15       13.50        5.95      6.86 o 
  -2   4  15       56.39       66.62     10.95 o 
  -1   4  15        5.14        1.86      3.77 o 
   0   4  15        0.47       -0.59      4.71 o 
   1   4  15      122.29      102.99      8.37 o 
   2   4  15        2.23        7.18      4.53 o 
   3   4  15        6.82        1.28      4.07 o 
   4   4  15       10.72        8.93      4.74 o 
   5   4  15        6.53        3.99      4.75 o 
   6   4  15        1.39       -3.12      4.23 o 
   7   4  15        2.04        5.67      6.37 o 
   8   4  15        0.65       -4.20      6.20 o 
  -6   5  15        2.01       -8.51      6.54 o 
  -5   5  15        0.87        1.71      7.04 o 
  -4   5  15       42.73       41.17      9.63 o 
  -3   5  15        1.34       -7.38      9.27 o 
  -2   5  15       11.33        7.34      5.11 o 
  -1   5  15       16.94       11.24      6.09 o 
   0   5  15       18.44        3.26      5.81 o 
   1   5  15       13.83       18.06      5.76 o 
   2   5  15        1.33       -2.07      4.68 o 
   3   5  15        2.82        3.32      5.37 o 
   4   5  15        0.05       -4.20      5.04 o 
   5   5  15        1.44       -3.63      6.36 o 
 -12   0  16        1.09       -8.11      7.51 o 
 -10   0  16       13.76       10.41      8.38 o 
  -8   0  16      287.56      269.70     15.51 o 
  -6   0  16       13.94       12.24      4.59 o 
  -4   0  16        0.17       -4.76      3.17 o 
  -2   0  16      144.30      111.59      6.43 o 
   0   0  16     1003.33     1011.30     29.81 o 
   2   0  16       10.93       28.05      6.64 o 
   4   0  16       64.33       98.48     11.26 o 
   6   0  16        3.74        1.26      6.49 o 
   8   0  16       31.12       49.20     11.15 o 
  10   0  16       18.42       14.55      6.19 o 
 -11   1  16       23.16       14.28      6.56 o 
 -10   1  16       26.91       22.37      6.33 o 
  -9   1  16       54.57       44.90      7.11 o 
  -8   1  16        5.98        3.05      4.23 o 
  -7   1  16       49.96       43.95      5.29 o 
  -6   1  16        0.02       -5.82      3.88 o 
  -5   1  16      179.01      183.52      5.97 o 
  -4   1  16       14.85       10.83      3.38 o 
  -3   1  16      172.55      154.78      5.33 o 
  -2   1  16      138.46      121.31      6.42 o 
  -1   1  16      189.39      205.03      7.83 o 
   0   1  16       88.97       85.55      6.27 o 
   1   1  16       36.47       41.93      5.60 o 
   2   1  16        0.30        0.23      3.37 o 
   3   1  16      112.10      101.75      6.43 o 
   4   1  16       12.82        4.45      4.17 o 
   5   1  16       27.27       33.99      5.97 o 
   6   1  16       60.25       85.33      8.52 o 
   7   1  16       11.07       13.05      5.38 o 
   8   1  16        1.35        6.68      4.27 o 
   9   1  16        7.04        5.21      4.56 o 
  10   1  16       21.24       18.62      5.61 o 
 -11   2  16        1.90        0.27      7.73 o 
 -10   2  16       16.03       13.43      8.69 o 
  -9   2  16        4.82       -2.71      4.88 o 
  -8   2  16       36.58       57.04      9.34 o 
  -7   2  16        2.99       -0.56      5.48 o 
  -6   2  16      291.45      331.81     22.27 o 
  -5   2  16      206.27      216.27     10.88 o 
  -4   2  16      100.79      119.86     10.74 o 
  -3   2  16      295.02      312.86     14.68 o 
  -2   2  16       37.30       54.61      5.42 o 
  -1   2  16      166.67      161.65      7.76 o 
   0   2  16      104.53      114.21      6.70 o 
   1   2  16      145.88      113.68      6.77 o 
   2   2  16       50.47       40.33      6.11 o 
   3   2  16        4.16       -4.31      3.09 o 
   4   2  16       12.65       10.47      4.01 o 
   5   2  16      340.14      299.68     10.70 o 
   6   2  16       35.71       34.88      5.39 o 
   7   2  16       26.41       45.61      7.01 o 
   8   2  16       46.69       28.72      5.70 o 
   9   2  16       31.62       15.81      7.70 o 
  10   2  16       17.65       23.97     10.24 o 
 -10   3  16        0.54       -3.90      5.80 o 
  -9   3  16        3.09       -1.79      5.71 o 
  -8   3  16       39.03       47.88     11.88 o 
  -7   3  16        1.01        0.52      5.90 o 
  -6   3  16       33.77       43.46     10.58 o 
  -5   3  16       69.81       75.36      9.80 o 
  -4   3  16       12.16        3.66      5.87 o 
  -3   3  16       29.33       18.21      6.57 o 
  -2   3  16        1.86       -1.10      3.73 o 
  -1   3  16       43.02       45.49      6.48 o 
   0   3  16       89.62      101.18     10.47 o 
   1   3  16      250.34      250.23      8.46 o 
   2   3  16       93.31       93.13      6.40 o 
   3   3  16        0.00        1.25      3.71 o 
   4   3  16       70.39       84.05      8.60 o 
   5   3  16        0.04       -5.09      3.39 o 
   6   3  16       17.08       16.07      5.48 o 
   7   3  16        0.04       -3.26      4.04 o 
   8   3  16       24.00       50.93     16.48 o 
   9   3  16        0.06       -2.80      5.51 o 
  -8   4  16        4.41        2.56      7.00 o 
  -7   4  16        0.00       -6.58      5.99 o 
  -6   4  16        7.33       -0.17      8.70 o 
  -5   4  16        3.42       -4.74      5.74 o 
  -4   4  16       51.37       42.98      9.28 o 
  -3   4  16        3.12       -4.60      5.97 o 
  -2   4  16       14.06       17.30      9.39 o 
  -1   4  16      160.96      170.47     16.44 o 
   0   4  16        6.10        3.05      4.23 o 
   1   4  16        0.47        0.70      4.13 o 
   2   4  16        4.58        1.67      4.41 o 
   3   4  16        8.41        8.68      4.59 o 
   4   4  16        3.65       -1.78      4.07 o 
   5   4  16        4.55       10.48      5.26 o 
   6   4  16        0.36       -5.92      4.24 o 
   7   4  16        0.08       -5.21      5.61 o 
  -5   5  16        0.18       -6.97      6.61 o 
  -4   5  16        0.00       -4.81      7.33 o 
  -3   5  16        0.00       -5.32      8.57 o 
  -2   5  16        1.64       -4.63      6.80 o 
  -1   5  16        7.83        6.64      5.14 o 
   0   5  16        0.71       -1.04      5.09 o 
   1   5  16        0.76       -0.30      4.81 o 
   2   5  16        1.40        1.49      4.72 o 
   3   5  16       11.92       17.80      6.05 o 
   4   5  16        3.84        1.56      5.65 o 
 -11   0  17        0.55       -3.81      6.95 o 
  -9   0  17       16.96       22.41      8.69 o 
  -7   0  17       33.42       39.99      8.87 o 
  -5   0  17        6.23       -9.59      6.92 o 
  -3   0  17      252.12      244.75      9.54 o 
  -1   0  17       69.50       71.10      9.95 o 
   1   0  17       41.67       57.02      9.25 o 
   3   0  17      118.47      131.06     10.24 o 
   5   0  17      117.78      110.14     10.01 o 
   7   0  17        0.43       -7.80      6.36 o 
   9   0  17       49.22       74.50     12.27 o 
 -11   1  17        1.48       -5.66      5.69 o 
 -10   1  17       48.30       63.34      8.54 o 
  -9   1  17        0.14       -3.95      4.37 o 
  -8   1  17        3.90       -2.33      4.25 o 
  -7   1  17        0.00       -3.40      3.26 o 
  -6   1  17       12.15        6.21      4.42 o 
  -5   1  17      131.99      108.18      5.05 o 
  -4   1  17      177.54      163.40      7.87 o 
  -3   1  17      230.10      241.97     12.46 o 
  -2   1  17       23.49       25.21      3.68 o 
  -1   1  17       76.86       83.98      5.32 o 
   0   1  17        9.32        5.85      4.10 o 
   1   1  17        4.77       13.74      4.62 o 
   2   1  17       51.22       59.60     11.73 o 
   3   1  17       38.35       39.51      8.54 o 
   4   1  17        9.93        6.92      4.67 o 
   5   1  17       19.81       30.52      8.28 o 
   6   1  17        6.62        6.30      4.65 o 
   7   1  17        0.41        1.02      5.26 o 
   8   1  17      103.89      110.15      7.71 o 
   9   1  17        6.73        4.45      5.45 o 
  10   1  17        1.89       10.34      9.69 o 
 -10   2  17       19.64       23.80      9.47 o 
  -9   2  17        0.95        3.09      8.27 o 
  -8   2  17       53.29       64.26     19.06 o 
  -7   2  17       20.44        7.91      5.68 o 
  -6   2  17        4.23       -0.94      5.21 o 
  -5   2  17       19.12        9.01      6.17 o 
  -4   2  17       11.80       31.09     10.97 o 
  -3   2  17      335.18      300.35     11.39 o 
  -2   2  17       99.50      112.18      6.77 o 
  -1   2  17       12.05       37.77      8.54 o 
   0   2  17      125.12      104.83      6.81 o 
   1   2  17       13.63       18.95      5.09 o 
   2   2  17        0.89       -0.65      4.40 o 
   3   2  17        0.03        0.41      8.20 o 
   4   2  17        6.59       16.69      5.43 o 
   5   2  17        0.55        1.00      3.71 o 
   6   2  17        9.35        3.60      5.48 o 
   7   2  17       65.52       73.28      6.82 o 
   8   2  17        5.22        1.20      4.05 o 
   9   2  17        0.55        1.12      5.00 o 
  -9   3  17       25.02       44.66      9.03 o 
  -8   3  17        0.77       -2.81      9.29 o 
  -7   3  17        0.38        0.82      6.04 o 
  -6   3  17       11.22        5.04      6.57 o 
  -5   3  17      113.02      157.96     13.30 o 
  -4   3  17       12.25       11.49      6.70 o 
  -3   3  17       37.18       43.84      8.47 o 
  -2   3  17        1.70       -1.24      3.94 o 
  -1   3  17        1.41       -1.88      4.25 o 
   0   3  17      197.55      136.57      7.95 o 
   1   3  17       37.01       30.45      6.50 o 
   2   3  17       53.16       43.38      5.86 o 
   3   3  17       24.74       44.56      5.75 o 
   4   3  17        8.55        2.38      4.10 o 
   5   3  17       20.97        5.52      3.97 o 
   6   3  17        2.45       -3.18      4.16 o 
   7   3  17        0.11       -0.52      4.53 o 
   8   3  17        1.71       -5.34      5.03 o 
  -8   4  17        3.43        6.59      7.06 o 
  -7   4  17        0.00       -2.54      6.34 o 
  -6   4  17        0.27       -0.60      6.75 o 
  -5   4  17        9.35        5.75      6.72 o 
  -4   4  17       13.31       26.22      8.10 o 
  -3   4  17       14.02        3.91      6.95 o 
  -2   4  17       33.45       22.80      8.30 o 
  -1   4  17        2.21        4.83      9.81 o 
   0   4  17        1.43        2.08      3.91 o 
   1   4  17       31.82       47.88      6.18 o 
   2   4  17        9.51       11.43      5.04 o 
   3   4  17        4.79        1.90      4.64 o 
   4   4  17       45.41       70.96      9.83 o 
   5   4  17        0.01       -3.44      5.43 o 
   6   4  17        4.05        4.58      4.99 o 
  -4   5  17       12.11       18.31      8.71 o 
  -3   5  17       26.44       21.83      8.98 o 
  -2   5  17        0.51       -1.81      7.50 o 
  -1   5  17        0.53       -5.57      7.38 o 
   0   5  17        0.52       -2.93      5.64 o 
   1   5  17        2.42       -0.82      4.94 o 
   2   5  17        0.05       -3.38      5.08 o 
   3   5  17        1.24        8.98      5.77 o 
 -10   0  18       10.03        8.09      8.79 o 
  -8   0  18        1.44       -0.97      5.93 o 
  -6   0  18        0.00       -1.58      4.05 o 
  -4   0  18      260.04      242.98     13.83 o 
  -2   0  18       41.70       66.84      7.50 o 
   0   0  18      195.90      162.43     11.36 o 
   2   0  18       99.40       74.68      8.40 o 
   4   0  18       22.73       20.57      8.00 o 
   6   0  18      137.47      126.70     11.40 o 
   8   0  18        7.11       -4.81      6.95 o 
 -11   1  18        8.19       10.53      6.13 o 
 -10   1  18        4.39        5.06      5.32 o 
  -9   1  18        1.81       -2.36      4.17 o 
  -8   1  18        5.60       -0.53      4.43 o 
  -7   1  18        0.27       -3.60      3.36 o 
  -6   1  18        4.59       -1.18      3.35 o 
  -5   1  18        0.45       -2.28      3.50 o 
  -4   1  18      319.32      333.07      8.35 o 
  -3   1  18      611.93      636.64     30.28 o 
  -2   1  18        2.39        0.92      3.19 o 
  -1   1  18       42.97       40.70      7.64 o 
   0   1  18       64.73       59.99      7.01 o 
   1   1  18       17.93       18.65      5.02 o 
   2   1  18        4.43        5.10      4.22 o 
   3   1  18       25.04       24.35      5.75 o 
   4   1  18        7.87        7.50      5.11 o 
   5   1  18      141.24      138.90      8.28 o 
   6   1  18       26.13       17.52      5.70 o 
   7   1  18       13.21        6.98      8.35 o 
   8   1  18       40.67       37.62      7.28 o 
   9   1  18        0.11        1.59      5.65 o 
 -10   2  18        1.15       -4.64      8.04 o 
  -9   2  18       35.45       16.30      9.21 o 
  -8   2  18        6.94        9.46      6.25 o 
  -7   2  18        8.62        9.54      6.17 o 
  -6   2  18        0.62       -4.18      5.14 o 
  -5   2  18       38.02       41.78      7.87 o 
  -4   2  18       46.45       71.68      9.45 o 
  -3   2  18       47.63       49.63      6.53 o 
  -2   2  18       29.95       17.74      4.89 o 
  -1   2  18       22.50       16.67      5.48 o 
   0   2  18      118.98       98.25      7.05 o 
   1   2  18        1.80        2.55      4.04 o 
   2   2  18        3.53       -0.90      4.81 o 
   3   2  18        8.08        7.44      5.23 o 
   4   2  18       13.49       15.98     11.71 o 
   5   2  18       41.93       42.76      7.29 o 
   6   2  18       20.47       28.40      8.98 o 
   7   2  18        3.92        2.07      4.31 o 
   8   2  18        0.99       -2.07      4.87 o 
   9   2  18        2.36       -4.11      8.75 o 
  -9   3  18        2.19        4.70      6.54 o 
  -8   3  18       32.42       59.02     10.00 o 
  -7   3  18        5.63        1.78      6.55 o 
  -6   3  18       45.16       58.39      9.43 o 
  -5   3  18        4.17        6.64      6.30 o 
  -4   3  18       48.74       56.04      9.65 o 
  -3   3  18       13.31        9.95      6.70 o 
  -2   3  18        2.23        4.31      4.44 o 
  -1   3  18        0.29        1.12      4.59 o 
   0   3  18       17.29       31.82     10.92 o 
   1   3  18        9.40        9.02      5.51 o 
   2   3  18        2.09        0.71      5.06 o 
   3   3  18       59.10       68.81      7.64 o 
   4   3  18        0.37       -3.59      3.54 o 
   5   3  18        1.53       -4.73      3.85 o 
   6   3  18        0.23       -3.25      4.24 o 
   7   3  18        0.43        0.41      4.75 o 
   8   3  18        2.89       -3.45      6.76 o 
  -7   4  18        6.17       10.37      7.71 o 
  -6   4  18        1.22        0.82      6.69 o 
  -5   4  18       26.40       42.31      9.22 o 
  -4   4  18        0.42       -2.75      6.55 o 
  -3   4  18        0.19       -0.11      6.62 o 
  -2   4  18        1.42       -1.11      6.36 o 
  -1   4  18        0.02       -5.18      8.15 o 
   0   4  18       14.87        7.67      6.11 o 
   1   4  18        9.14       25.00      5.34 o 
   2   4  18        0.18        0.82      3.99 o 
   3   4  18       28.37        9.44      5.06 o 
   4   4  18        0.12       -5.24      4.44 o 
   5   4  18       18.14       16.25      5.49 o 
   6   4  18        0.11        0.99      5.18 o 
  -3   5  18        2.10      -10.95      7.30 o 
  -2   5  18        0.92       -2.48      8.13 o 
  -1   5  18       10.17       10.89      9.20 o 
   0   5  18       14.85        3.87      6.25 o 
   1   5  18        2.57       -2.83      5.39 o 
   2   5  18        3.16        7.87      5.54 o 
  -9   0  19        2.22       -3.88      6.05 o 
  -7   0  19        1.90       -0.54      6.16 o 
  -5   0  19      178.60      182.76      9.35 o 
  -3   0  19        5.96        3.56      4.87 o 
  -1   0  19      903.64      853.10     28.96 o 
   1   0  19       25.81       34.75      8.65 o 
   3   0  19      154.81      144.14     11.53 o 
   5   0  19        0.56       -8.15      5.89 o 
   7   0  19        6.18       16.07      8.89 o 
   9   0  19       33.78       23.99      9.95 o 
 -10   1  19        1.65       -3.66      5.24 o 
  -9   1  19        5.01       -0.84      5.17 o 
  -8   1  19        1.14       -6.78      5.66 o 
  -7   1  19        0.01       -2.04      3.36 o 
  -6   1  19       10.51        1.86      3.63 o 
  -5   1  19       12.88        2.65      3.91 o 
  -4   1  19       41.42       62.98      5.43 o 
  -3   1  19       36.05       45.66      8.12 o 
  -2   1  19      269.45      281.69      9.71 o 
  -1   1  19       19.45       25.02      5.51 o 
   0   1  19       64.73       76.88      8.00 o 
   1   1  19        0.69       -5.49      3.66 o 
   2   1  19       13.87       19.60      6.62 o 
   3   1  19        2.08        5.87      4.81 o 
   4   1  19      221.47      225.78     10.27 o 
   5   1  19       24.86       17.42      5.89 o 
   6   1  19       13.82       10.51      5.64 o 
   7   1  19        3.57       -5.78      5.17 o 
   8   1  19        0.74        2.15      5.78 o 
   9   1  19       17.16        1.32      6.00 o 
  -9   2  19       26.74       53.20     12.54 o 
  -8   2  19        2.61        1.68      9.45 o 
  -7   2  19       15.82        5.33      6.12 o 
  -6   2  19        2.33       -4.38      5.05 o 
  -5   2  19       44.67       62.04      9.19 o 
  -4   2  19       21.47       28.62      7.20 o 
  -3   2  19       58.29       81.39      6.38 o 
  -2   2  19        1.21       -4.76      3.63 o 
  -1   2  19       18.33       25.78      5.91 o 
   0   2  19       23.80       20.18      7.22 o 
   1   2  19       26.53       54.65     18.25 o 
   2   2  19        1.47        3.11      4.83 o 
   3   2  19       10.76       17.83      5.69 o 
   4   2  19        0.72       -0.47      4.67 o 
   5   2  19       17.50       22.56      6.64 o 
   6   2  19        0.31       -7.14      4.76 o 
   7   2  19        5.17        5.83      6.07 o 
   8   2  19        7.24        7.81      6.52 o 
  -8   3  19        9.17        4.26      6.81 o 
  -7   3  19        3.64        5.12      6.66 o 
  -6   3  19        9.06        9.58     13.88 o 
  -5   3  19        6.33        3.39      6.42 o 
  -4   3  19        0.03       -0.68      7.63 o 
  -3   3  19        4.54        3.52      6.32 o 
  -2   3  19        0.54       -5.57      3.71 o 
  -1   3  19        8.46       20.38      6.17 o 
   0   3  19      155.84      144.25      9.33 o 
   1   3  19        7.60       -4.60      4.96 o 
   2   3  19       14.93       12.81     12.52 o 
   3   3  19        9.57        3.50      5.79 o 
   4   3  19        2.38       -0.98      4.07 o 
   5   3  19        8.84        8.81      4.65 o 
   6   3  19        0.05       -4.37      3.97 o 
   7   3  19        9.71        7.78      5.36 o 
  -6   4  19        2.24        0.57      6.85 o 
  -5   4  19        0.03       -5.19      6.72 o 
  -4   4  19        1.97        0.87      7.18 o 
  -3   4  19        1.82       -3.05      9.92 o 
  -2   4  19        0.00       -6.30      5.98 o 
  -1   4  19        0.01       -5.39      9.04 o 
   0   4  19        0.57       -3.39      5.47 o 
   1   4  19       35.33       13.35      6.43 o 
   2   4  19       41.71       53.55      6.85 o 
   3   4  19        7.35       10.65      7.56 o 
   4   4  19        0.17       -1.25      4.69 o 
   5   4  19        3.61        5.74      5.37 o 
 -10   0  20        5.32        1.53      7.49 o 
  -8   0  20       10.43        3.98      7.44 o 
  -6   0  20        0.13       -6.45      5.66 o 
  -4   0  20       16.51       18.86      5.93 o 
  -2   0  20      367.19      349.00     12.67 o 
   0   0  20      267.67      274.30     16.05 o 
   2   0  20       14.33        3.44      6.80 o 
   4   0  20       21.93       12.96      8.34 o 
   6   0  20        1.33       -2.96      7.36 o 
   8   0  20        2.18       -3.94      8.04 o 
 -10   1  20        3.79        0.98      5.37 o 
  -9   1  20        0.97       -6.85      4.57 o 
  -8   1  20        2.08        4.55      7.50 o 
  -7   1  20       21.77       31.78      8.78 o 
  -6   1  20        1.89        0.09      5.38 o 
  -5   1  20       16.14       12.87      4.46 o 
  -4   1  20        0.22       -4.10      2.97 o 
  -3   1  20      133.98      120.12      7.55 o 
  -2   1  20       39.64       47.41      7.40 o 
  -1   1  20      106.19      110.55      6.41 o 
   0   1  20       44.91       50.12      7.18 o 
   1   1  20        2.43       -2.42      4.08 o 
   2   1  20       19.05       25.60      6.03 o 
   3   1  20       62.21       69.96      8.30 o 
   4   1  20       10.82       12.59      5.73 o 
   5   1  20        1.77        2.17      4.93 o 
   6   1  20        0.94       -4.64      5.14 o 
   7   1  20        2.03       -4.28      5.38 o 
   8   1  20        0.04       -3.06      5.58 o 
  -9   2  20        1.99        2.53      9.16 o 
  -8   2  20       10.23       13.13     12.78 o 
  -7   2  20        4.30        0.12      7.53 o 
  -6   2  20       16.49       15.17      6.84 o 
  -5   2  20        2.17        4.26      6.29 o 
  -4   2  20       49.79       26.15      7.52 o 
  -3   2  20        2.97       -1.00      4.08 o 
  -2   2  20        8.58        5.91      4.32 o 
  -1   2  20       14.59       11.37      5.88 o 
   0   2  20        7.10       13.19      5.64 o 
   1   2  20      111.50      121.62      7.93 o 
   2   2  20        1.62       -4.00      4.70 o 
   3   2  20        2.40        4.33      6.46 o 
   4   2  20       65.95       58.54      8.39 o 
   5   2  20       62.51       70.66      9.07 o 
   6   2  20        4.62        2.96      5.78 o 
   7   2  20        1.16        0.23      5.71 o 
  -8   3  20        0.09       -5.51      8.42 o 
  -7   3  20        2.23       -3.94      6.65 o 
  -6   3  20        1.34       -9.37      6.25 o 
  -5   3  20       14.56        4.45      7.28 o 
  -4   3  20       20.70       15.73      7.24 o 
  -3   3  20        6.80        1.92      6.36 o 
  -2   3  20        0.00       -9.95      6.64 o 
  -1   3  20        0.16        0.47      5.15 o 
   0   3  20      134.46      154.22     12.32 o 
   1   3  20       20.35       16.75      7.50 o 
   2   3  20        6.12       -2.59      5.40 o 
   3   3  20       47.03       34.27     12.15 o 
   4   3  20        1.44       -1.61      5.28 o 
   5   3  20        3.02        1.28      5.67 o 
   6   3  20        4.22       -5.17      4.15 o 
  -5   4  20        3.81       17.80      8.33 o 
  -4   4  20        0.08       -7.94      5.97 o 
  -3   4  20        2.10       -5.63      6.19 o 
  -2   4  20        1.28       -4.24      6.63 o 
  -1   4  20        0.00       -6.49      8.23 o 
   0   4  20       22.30       28.79      7.31 o 
   1   4  20        5.10       -3.26     10.07 o 
   2   4  20       19.10       23.56      7.73 o 
   3   4  20        0.32       -4.01      4.66 o 
   4   4  20        6.98       13.61      5.58 o 
  -9   0  21       44.21       43.17     10.53 o 
  -7   0  21        7.61        8.44      7.44 o 
  -5   0  21        7.15       -0.07      4.99 o 
  -3   0  21       33.64       44.28      7.29 o 
  -1   0  21        8.60       21.83     12.12 o 
   1   0  21       90.39       90.54     13.27 o 
   3   0  21       55.90       68.48     12.03 o 
   5   0  21       69.22       80.16     13.19 o 
   7   0  21        0.07       -0.25      8.34 o 
  -9   1  21        1.33       -7.24      7.59 o 
  -8   1  21        0.83        0.84      4.95 o 
  -7   1  21        9.98       -3.18      6.19 o 
  -6   1  21        6.43        8.96      5.75 o 
  -5   1  21        0.10       -0.96      5.26 o 
  -4   1  21        9.98        9.72      4.66 o 
  -3   1  21       10.45        5.61      4.49 o 
  -2   1  21        0.01       -1.10      4.15 o 
  -1   1  21       70.43       92.87      9.29 o 
   0   1  21      136.22      128.82     13.98 o 
   1   1  21       93.25       87.65      7.84 o 
   2   1  21        5.39        4.94      5.74 o 
   3   1  21       62.61       73.66     10.93 o 
   4   1  21       10.46        8.90      6.19 o 
   5   1  21        0.40       -1.94      5.61 o 
   6   1  21        7.81        6.78      5.97 o 
   7   1  21        1.79       -6.83      5.56 o 
  -8   2  21        0.09       -4.29      5.80 o 
  -7   2  21        1.25       -3.75      5.66 o 
  -6   2  21        5.03       -0.31      6.44 o 
  -5   2  21       21.28        9.99      6.81 o 
  -4   2  21      116.28      148.13     11.70 o 
  -3   2  21        0.15       -0.27      4.46 o 
  -2   2  21        8.69        6.34      4.73 o 
  -1   2  21        8.24        9.05      8.57 o 
   0   2  21      125.44      112.52      9.14 o 
   1   2  21        0.33       -4.56      4.68 o 
   2   2  21       11.41        6.41      5.76 o 
   3   2  21       95.75      116.42      9.43 o 
   4   2  21       10.73       17.11      6.64 o 
   5   2  21       12.56        1.59      5.60 o 
   6   2  21        7.88       -0.20      7.43 o 
   7   2  21       21.67       15.94      7.20 o 
  -7   3  21        2.69       -1.02      6.60 o 
  -6   3  21        5.09        6.60      7.36 o 
  -5   3  21        0.41       -2.61      6.46 o 
  -4   3  21        6.75        2.57      6.41 o 
  -3   3  21       14.91       15.06      6.89 o 
  -2   3  21        7.83       -0.37      6.33 o 
  -1   3  21        8.30        8.53      7.11 o 
   0   3  21       40.92       69.87      9.05 o 
   1   3  21       98.07       89.15      8.38 o 
   2   3  21       13.25       20.39      6.77 o 
   3   3  21        5.30        4.72     11.38 o 
   4   3  21        1.81       -0.44      5.69 o 
   5   3  21        0.54       -2.39      5.95 o 
  -4   4  21        0.34        0.72      7.87 o 
  -3   4  21        0.08       -9.79      6.53 o 
  -2   4  21        6.61        3.34      7.80 o 
  -1   4  21        9.89       20.09     11.90 o 
   0   4  21        2.56       -3.07      6.39 o 
   1   4  21        0.19       -3.00      5.85 o 
   2   4  21       31.88       25.06      8.11 o 
  -8   0  22        0.34        0.73      7.57 o 
  -6   0  22        0.18       -4.11      6.10 o 
  -4   0  22        3.64        3.95      5.32 o 
  -2   0  22       44.52       46.71      8.45 o 
   0   0  22      328.49      263.15     16.34 o 
   2   0  22       47.47       71.32     12.59 o 
   4   0  22        1.65       -3.50      7.63 o 
   6   0  22       17.81       30.50     10.55 o 
  -8   1  22        0.20       -8.07      8.02 o 
  -7   1  22        3.03       -1.95      6.39 o 
  -6   1  22        0.09       -6.97      5.30 o 
  -5   1  22       27.53       23.76      9.12 o 
  -4   1  22       15.61        6.94      4.83 o 
  -3   1  22        8.67        0.12      4.57 o 
  -2   1  22       13.36        9.38      4.95 o 
  -1   1  22        0.78        2.46      5.47 o 
   0   1  22       31.75       60.43      8.32 o 
   1   1  22        1.25        4.96      5.49 o 
   2   1  22       10.00        1.00      5.39 o 
   3   1  22        2.56        2.33      5.67 o 
   4   1  22       64.97       79.65      9.69 o 
   5   1  22        0.03        0.80      5.83 o 
   6   1  22        5.39        2.20      6.52 o 
   7   1  22        8.66        2.65      9.51 o 
  -8   2  22        3.59        4.17      9.85 o 
  -7   2  22        2.09       -6.85      5.80 o 
  -6   2  22        0.01       -4.66      6.30 o 
  -5   2  22       30.36       39.13      8.70 o 
  -4   2  22       87.58       93.02     11.37 o 
  -3   2  22        0.07       -1.70      5.74 o 
  -2   2  22        6.44       12.72      5.34 o 
  -1   2  22        2.88       -7.17      4.78 o 
   0   2  22        0.60        5.22      5.62 o 
   1   2  22        0.10       -9.43      6.69 o 
   2   2  22       37.98       52.22      9.51 o 
   3   2  22       35.43       51.59      8.39 o 
   4   2  22        3.04        0.64      5.99 o 
   5   2  22        1.24       -3.36      6.37 o 
   6   2  22        0.70        0.75      7.75 o 
  -6   3  22       10.59        8.33      7.45 o 
  -5   3  22        0.00        2.04      6.74 o 
  -4   3  22        0.00        1.96      7.11 o 
  -3   3  22        4.90       -2.68      6.41 o 
  -2   3  22        0.44       -7.15      6.35 o 
  -1   3  22       29.13       25.89      7.29 o 
   0   3  22       17.17       15.00      6.58 o 
   1   3  22        0.33       -1.21      6.37 o 
   2   3  22        4.03        2.91      5.87 o 
   3   3  22        4.95       -1.04      5.85 o 
   4   3  22        0.47        0.01      6.86 o 
  -2   4  22        0.02       -6.93      6.99 o 
  -1   4  22        4.71        7.43      8.62 o 
   0   4  22       15.12       25.03     12.19 o 
  -7   0  23        4.13       11.78      7.63 o 
  -5   0  23        0.49       -2.56      5.48 o 
  -3   0  23       13.39       29.82      8.51 o 
  -1   0  23       46.88       44.07      7.68 o 
   1   0  23       21.67       22.00     10.08 o 
   3   0  23        4.44        1.68      7.98 o 
   5   0  23       28.46       41.26     11.76 o 
  -8   1  23        2.91       -1.93      7.98 o 
  -7   1  23        0.00       -6.14      7.53 o 
  -6   1  23        6.73       -2.17      5.67 o 
  -5   1  23        1.60       11.15      6.40 o 
  -4   1  23       55.36       75.77     20.77 o 
  -3   1  23       11.25        8.25      5.13 o 
  -2   1  23        3.83       -0.30      4.16 o 
  -1   1  23       61.88       73.12      9.11 o 
   0   1  23        6.58        4.36      5.43 o 
   1   1  23        2.20       -4.12      5.36 o 
   2   1  23        0.83        8.23      6.07 o 
   3   1  23       58.66       64.64     11.75 o 
   4   1  23       55.07       84.58     10.09 o 
   5   1  23        6.76        3.22      6.25 o 
   6   1  23        0.60       -9.17      6.80 o 
  -7   2  23        1.24       -3.56      6.69 o 
  -6   2  23        1.12        0.35      7.40 o 
  -5   2  23        0.61        1.46     11.04 o 
  -4   2  23       23.64       25.48      8.24 o 
  -3   2  23       21.00       12.20      7.26 o 
  -2   2  23        0.40       -5.75      3.83 o 
  -1   2  23        4.80        6.02      5.71 o 
   0   2  23        0.51       -1.26      5.23 o 
   1   2  23        0.33       -1.17      5.70 o 
   2   2  23       19.33       16.55      7.02 o 
   3   2  23       18.51       19.63     14.06 o 
   4   2  23        4.29       -4.56      8.11 o 
   5   2  23       37.24       34.19      8.45 o 
  -5   3  23        6.45        1.59      8.14 o 
  -4   3  23       15.46       17.59      9.03 o 
  -3   3  23        0.35        0.77      8.09 o 
  -2   3  23        1.47       -5.00      6.24 o 
  -1   3  23        0.39       -5.24      5.77 o 
   0   3  23        0.78       -3.10      7.84 o 
   1   3  23        4.18       -0.61      6.89 o 
   2   3  23        4.00        4.60      7.08 o 
   3   3  23        4.76        1.49      6.25 o 
  -6   0  24       14.94        2.12      7.75 o 
  -4   0  24       33.63       39.18      7.79 o 
  -2   0  24        2.09       -7.13      4.75 o 
   0   0  24        0.52       -4.08      8.13 o 
   2   0  24       13.50       27.87     11.71 o 
   4   0  24       17.76       15.36      9.47 o 
  -7   1  24       10.02        7.32      8.58 o 
  -6   1  24        0.65        1.03      6.10 o 
  -5   1  24       50.56       79.63     10.11 o 
  -4   1  24        5.78       -4.61      5.90 o 
  -3   1  24        0.77        1.48      5.09 o 
  -2   1  24        4.33        4.93      4.97 o 
  -1   1  24        0.95       -5.19      4.71 o 
   0   1  24       21.78       19.97      6.90 o 
   1   1  24        9.01       13.44      6.78 o 
   2   1  24       80.35       85.58     19.34 o 
   3   1  24        6.30        3.51      6.54 o 
   4   1  24        9.85        6.05      6.61 o 
   5   1  24       57.90       81.54     14.22 o 
  -6   2  24       24.31       31.64      8.84 o 
  -5   2  24        1.70        0.66      6.56 o 
  -4   2  24        0.63       -0.44      6.30 o 
  -3   2  24        5.41       12.35      7.20 o 
  -2   2  24        0.43       -1.78      4.72 o 
  -1   2  24        2.17       -2.63      4.89 o 
   0   2  24        1.36       11.50     11.48 o 
   1   2  24        1.25       -2.24      5.92 o 
   2   2  24       10.06        1.57      6.33 o 
   3   2  24        8.63       18.69      7.03 o 
   4   2  24       23.74       10.64      7.30 o 
  -3   3  24        0.97       -5.59      6.93 o 
  -2   3  24        0.79       -9.27      6.18 o 
  -1   3  24       12.05       12.22     11.69 o 
   0   3  24        4.47       11.47      7.19 o 
   1   3  24        0.92       -8.78      5.85 o 
  -5   0  25        5.82        7.30      9.02 o 
  -3   0  25       10.11        7.13      6.21 o 
  -1   0  25       17.42       17.62      6.82 o 
   1   0  25        1.41       -0.10      9.00 o 
   3   0  25       34.27       30.83     11.34 o 
  -5   1  25        0.20        0.56      6.03 o 
  -4   1  25       23.48       13.29      7.22 o 
  -3   1  25        0.02       -0.91      5.08 o 
  -2   1  25        1.89       -5.83      4.52 o 
  -1   1  25        2.67        6.90      5.34 o 
   0   1  25        1.70       -0.21      6.02 o 
   1   1  25        3.72       -2.42      6.13 o 
   2   1  25        1.14        0.27      7.69 o 
   3   1  25        2.99       -5.62      6.06 o 
   4   1  25        6.69       16.13      7.46 o 
  -4   2  25        0.97        1.48      6.89 o 
  -3   2  25        0.75       -7.68      6.13 o 
  -2   2  25        0.59       -3.58      4.91 o 
  -1   2  25        0.72        2.95      5.52 o 
   0   2  25       18.97       20.69      7.41 o 
   1   2  25       11.71       10.67     14.95 o 
   2   2  25        9.73       -0.54      6.62 o 
  -4   0  26       13.45       18.93     10.22 o 
  -2   0  26        0.09       -5.68      8.00 o 
   0   0  26        0.19       -5.08      8.90 o 
   2   0  26       17.45       12.73     10.88 o 
  -4   1  26        3.14        9.85      7.06 o 
  -3   1  26        0.53       -6.20      4.92 o 
  -2   1  26        0.85       -5.95      5.29 o 
  -1   1  26        0.28       -4.45      4.95 o 
   0   1  26        0.47       -8.40      5.60 o 
   1   1  26       17.41       11.82      7.11 o 
   2   1  26        7.48        1.95     15.92 o 
  -1   0  27        0.24       -1.24      9.23 o 
                                                 
